# Supplementary material for: Adaptive evolution of sesquiterpene deoxyphomenone in mycoparasitism by Hansfordia pulvinata associated with horizontal gene transfer from Aspergillus species
Source: mBio. 2025 Mar 20;16(4):e04007-24. doi: 10.1128/mbio.04007-24 (PMC11980549; doi:10.1128/mbio.04007-24)
Supplement: Supplemental tables — Table S1 to S3. [file mbio.04007-24-s0003.xlsx]

## Sheet: Table S1
Supplemental table S1. Fungal genomic sequences used in this study
Species name a		Abbreviation name in JGI	Class (kingdom)	Database b
*	Hansfordia pulvinata 414-3	-	Sordariomycetes (Ascomycota)	NCBI (ncbi.nlm.nih.gov/)
*	Aspergillus acristatulus CBS 119.55 v1.0	Aspacri1	Eurotiomycetes (Ascomycota)	JGI (mycocosm.jgi.doe.gov)
*	Aspergillus amoeneus CBS 111.32 v1.0	Aspamoe1	Eurotiomycetes (Ascomycota)	JGI (mycocosm.jgi.doe.gov)
*	Aspergillus arachidicola v1.0	Aspara19utr	Eurotiomycetes (Ascomycota)	JGI (mycocosm.jgi.doe.gov)
*	Aspergillus caelatus CBS 763.97 v1.0	Aspcae1	Eurotiomycetes (Ascomycota)	JGI (mycocosm.jgi.doe.gov)
*	Aspergillus campestris IBT 28561 v1.0	Aspcam1	Eurotiomycetes (Ascomycota)	JGI (mycocosm.jgi.doe.gov)
*	Aspergillus candidus CBS 102.13 v1.0	Aspcand1	Eurotiomycetes (Ascomycota)	JGI (mycocosm.jgi.doe.gov)
*	Aspergillus clavatus NRRL 1 from AspGD	Aspcl1	Eurotiomycetes (Ascomycota)	JGI (mycocosm.jgi.doe.gov)
*	Aspergillus cleistominutus CBS 200.75 v1.0	Aspcle1	Eurotiomycetes (Ascomycota)	JGI (mycocosm.jgi.doe.gov)
*	Aspergillus creber IBT 32277 v1.0	Aspcreb1	Eurotiomycetes (Ascomycota)	JGI (mycocosm.jgi.doe.gov)
*	Aspergillus dentatus CBS 114.63 v1.0	Aspden1	Eurotiomycetes (Ascomycota)	JGI (mycocosm.jgi.doe.gov)
*	Aspergillus falconensis CBS 271.91 v1.0	Aspfalc1	Eurotiomycetes (Ascomycota)	JGI (mycocosm.jgi.doe.gov)
*	Aspergillus flavus NRRL3357	Aspfl1	Eurotiomycetes (Ascomycota)	JGI (mycocosm.jgi.doe.gov)
*	Aspergillus karnatakaensis CBS 102800 v1.0	Aspkar1	Eurotiomycetes (Ascomycota)	JGI (mycocosm.jgi.doe.gov)
*	Aspergillus minisclerotigenes CBS 117635 v1.0	Aspmin1	Eurotiomycetes (Ascomycota)	JGI (mycocosm.jgi.doe.gov)
*	Aspergillus multicolor v1.0	Aspmul1	Eurotiomycetes (Ascomycota)	JGI (mycocosm.jgi.doe.gov)
*	Aspergillus nakazawae v1.0	Aspnaka1	Eurotiomycetes (Ascomycota)	JGI (mycocosm.jgi.doe.gov)
*	Aspergillus neoauricomus CBS112787 v1.0	Aspneoa1	Eurotiomycetes (Ascomycota)	JGI (mycocosm.jgi.doe.gov)
*	Aspergillus nidulans	Aspnid1	Eurotiomycetes (Ascomycota)	JGI (mycocosm.jgi.doe.gov)
*	Aspergillus novoparasiticus CBS 126849 v1.0	Aspnovo	Eurotiomycetes (Ascomycota)	JGI (mycocosm.jgi.doe.gov)
*	Aspergillus oryzae RIB40	Aspor1	Eurotiomycetes (Ascomycota)	JGI (mycocosm.jgi.doe.gov)
*	Aspergillus ostianus v1.0	Asposti1	Eurotiomycetes (Ascomycota)	JGI (mycocosm.jgi.doe.gov)
*	Aspergillus parvisclerotigenus CBS 121.62 v1.0	Asppari1	Eurotiomycetes (Ascomycota)	JGI (mycocosm.jgi.doe.gov)
*	Aspergillus petrakii CBS 105.57 v1.0	Asppet1	Eurotiomycetes (Ascomycota)	JGI (mycocosm.jgi.doe.gov)
*	Aspergillus pseudocaelatus CBS 117616 v1.0	Asppsec1	Eurotiomycetes (Ascomycota)	JGI (mycocosm.jgi.doe.gov)
*	Aspergillus pseudotamarii CBS 117625 v1.0	Asppset1	Eurotiomycetes (Ascomycota)	JGI (mycocosm.jgi.doe.gov)
*	Aspergillus quadrilineatus (floriformis) CBS 937.73 v1.0	Aspquaf1	Eurotiomycetes (Ascomycota)	JGI (mycocosm.jgi.doe.gov)
*	Aspergillus recurvatus v1.0	Asprec1	Eurotiomycetes (Ascomycota)	JGI (mycocosm.jgi.doe.gov)
*	Aspergillus sergii CBS 130017 v1.0	Aspser1	Eurotiomycetes (Ascomycota)	JGI (mycocosm.jgi.doe.gov)
*	Aspergillus sesamicola CBS 137324 v1.0	Aspses1	Eurotiomycetes (Ascomycota)	JGI (mycocosm.jgi.doe.gov)
*	Aspergillus similis v1.0	Aspsim1	Eurotiomycetes (Ascomycota)	JGI (mycocosm.jgi.doe.gov)
*	Aspergillus sublatus IBT 19356 v1.0	Aspsublat1	Eurotiomycetes (Ascomycota)	JGI (mycocosm.jgi.doe.gov)
*	Aspergillus sydowii CBS 593.65 v1.0	Aspsy1	Eurotiomycetes (Ascomycota)	JGI (mycocosm.jgi.doe.gov)
*	Aspergillus taichungensis IBT 19404 v1.0	Asptaic1	Eurotiomycetes (Ascomycota)	JGI (mycocosm.jgi.doe.gov)
*	Aspergillus tanneri DTO 303-18 v1.0	Asptan1	Eurotiomycetes (Ascomycota)	JGI (mycocosm.jgi.doe.gov)
*	Aspergillus transmontanensis CBS 130015 v1.0	Asptra1	Eurotiomycetes (Ascomycota)	JGI (mycocosm.jgi.doe.gov)
*	Aspergillus triticus CBS266.81 v1.0	Asptr1	Eurotiomycetes (Ascomycota)	JGI (mycocosm.jgi.doe.gov)
*	Aspergillus varians CBS 505.65 v1.0	Aspvar1	Eurotiomycetes (Ascomycota)	JGI (mycocosm.jgi.doe.gov)
*	Aspergillus versicolor v1.0	Aspve1	Eurotiomycetes (Ascomycota)	JGI (mycocosm.jgi.doe.gov)
*	Aspergillus waksmanii IBT 31900 v1.0	Aspwak1	Eurotiomycetes (Ascomycota)	JGI (mycocosm.jgi.doe.gov)
*	Aspergillus westerdijkiae CBS 112803 v1.0	Aspwest1	Eurotiomycetes (Ascomycota)	JGI (mycocosm.jgi.doe.gov)
*	Penicillium antarcticum DTO 356-E5 v1.0	Penanta1	Eurotiomycetes (Ascomycota)	JGI (mycocosm.jgi.doe.gov)
*	Penicillium atramentosum RS17 v1.0	Penatra1	Eurotiomycetes (Ascomycota)	JGI (mycocosm.jgi.doe.gov)
*	Penicillium brasilianum MG11	Penbra1	Eurotiomycetes (Ascomycota)	JGI (mycocosm.jgi.doe.gov)
*	Penicillium coprophilum IBT 31321	Pencop1	Eurotiomycetes (Ascomycota)	JGI (mycocosm.jgi.doe.gov)
*	Penicillium decumbens IBT 11843	Pendec1	Eurotiomycetes (Ascomycota)	JGI (mycocosm.jgi.doe.gov)
*	Penicillium flavigenum IBT 14082	Penfla1	Eurotiomycetes (Ascomycota)	JGI (mycocosm.jgi.doe.gov)
*	Penicillium janthinellum ATCC 10455 v1.0	Penja1	Eurotiomycetes (Ascomycota)	JGI (mycocosm.jgi.doe.gov)
*	Penicillium nalgiovense FM193	Pennal1	Eurotiomycetes (Ascomycota)	JGI (mycocosm.jgi.doe.gov)
*	Penicillium steckii IBT 24891	Penste1	Eurotiomycetes (Ascomycota)	JGI (mycocosm.jgi.doe.gov)
*	Penicillium swiecickii 182 6C1 v1.0	Penswi1	Eurotiomycetes (Ascomycota)	JGI (mycocosm.jgi.doe.gov)
*	Hypoxylon monticulosum FL0542 v1.0	Hypmon1	Sordariomycetes (Ascomycota)	JGI (mycocosm.jgi.doe.gov)
*	Hypoxylon trugodes CBS 135444 v1.0	Hyptru1	Sordariomycetes (Ascomycota)	JGI (mycocosm.jgi.doe.gov)
*	Xylaria cf. castorea CBS 124033 v1.0	Xylcas1240	Sordariomycetes (Ascomycota)	JGI (mycocosm.jgi.doe.gov)
*	Xylaria curta CBS 114988 v1.0	Xylcur1149	Sordariomycetes (Ascomycota)	JGI (mycocosm.jgi.doe.gov)
*	Xylaria hypoxylon OSC100004 v1.0	Xylhyp1	Sordariomycetes (Ascomycota)	JGI (mycocosm.jgi.doe.gov)
*	Xylaria sp. FL0043 v1.0	XylFL0043	Sordariomycetes (Ascomycota)	JGI (mycocosm.jgi.doe.gov)
*	Xylariaceae sp. AK1471 v1.0	XyAK1471	Sordariomycetes (Ascomycota)	JGI (mycocosm.jgi.doe.gov)
*	Xylaria venustula FL0490 v1.0	Xylven1	Sordariomycetes (Ascomycota)	JGI (mycocosm.jgi.doe.gov)
*	Lyophyllum atratum CBS 144462 v1.0	Lyoat1	Eubasidiomycetes (Basidiomycota)	JGI (mycocosm.jgi.doe.gov)
	Aspergillus albertensis v1.0	aspalbe	Eurotiomycetes (Ascomycota)	JGI (mycocosm.jgi.doe.gov)
	Aspergillus alliaceus CBS 536.65 v1.0	Aspalli1	Eurotiomycetes (Ascomycota)	JGI (mycocosm.jgi.doe.gov)
	Aspergillus amylovorus CBS 600.67 v1.0	Aspamy1	Eurotiomycetes (Ascomycota)	JGI (mycocosm.jgi.doe.gov)
	Aspergillus assulatus CBS 27911 v1.0	Aspass1	Eurotiomycetes (Ascomycota)	JGI (mycocosm.jgi.doe.gov)
	Aspergillus aureoterreus v1.0	Aspaur1	Eurotiomycetes (Ascomycota)	JGI (mycocosm.jgi.doe.gov)
	Aspergillus bertholletius IBT 29228 v1.0	Aspber1	Eurotiomycetes (Ascomycota)	JGI (mycocosm.jgi.doe.gov)
	Aspergillus biplanus CBS 468.65 v1.0	Aspbip1	Eurotiomycetes (Ascomycota)	JGI (mycocosm.jgi.doe.gov)
	Aspergillus californicus CBS 123895 v1.0	Aspcalif1	Eurotiomycetes (Ascomycota)	JGI (mycocosm.jgi.doe.gov)
	Aspergillus crustosus CBS 478.65 v1.0	Aspcru1	Eurotiomycetes (Ascomycota)	JGI (mycocosm.jgi.doe.gov)
	Aspergillus desertorum CBS 653.73 v1.0	Aspdese1	Eurotiomycetes (Ascomycota)	JGI (mycocosm.jgi.doe.gov)
	Aspergillus dromiae CBS 140633 v1.0	Aspdro1	Eurotiomycetes (Ascomycota)	JGI (mycocosm.jgi.doe.gov)
	Aspergillus duricaulis CBS 481.65 v1.0	Aspdur1	Eurotiomycetes (Ascomycota)	JGI (mycocosm.jgi.doe.gov)
	Aspergillus elegans CBS 116.39 v1.0	Aspele1	Eurotiomycetes (Ascomycota)	JGI (mycocosm.jgi.doe.gov)
	Aspergillus ferenczii CBS 121594 v1.0	Aspfer1	Eurotiomycetes (Ascomycota)	JGI (mycocosm.jgi.doe.gov)
	Aspergillus flocculosus v1.0	Aspfloc1	Eurotiomycetes (Ascomycota)	JGI (mycocosm.jgi.doe.gov)
	Aspergillus foveolata CBS 279.81 v1.0	Aspfove1	Eurotiomycetes (Ascomycota)	JGI (mycocosm.jgi.doe.gov)
	Aspergillus fructiculosus v1.0	Aspfru1	Eurotiomycetes (Ascomycota)	JGI (mycocosm.jgi.doe.gov)
	Aspergillus galapagensis CBS 117522 v1.0	Aspgal1	Eurotiomycetes (Ascomycota)	JGI (mycocosm.jgi.doe.gov)
	Aspergillus granulosus CBS 588.65 v1.0	Aspgra1	Eurotiomycetes (Ascomycota)	JGI (mycocosm.jgi.doe.gov)
	Aspergillus hiratsukae CBS 294.93 v1.0	Asphir1	Eurotiomycetes (Ascomycota)	JGI (mycocosm.jgi.doe.gov)
	Aspergillus implicatus CBS 484.95 v1.0	Aspimp1	Eurotiomycetes (Ascomycota)	JGI (mycocosm.jgi.doe.gov)
	Aspergillus indicus v2.0	Aspind2	Eurotiomycetes (Ascomycota)	JGI (mycocosm.jgi.doe.gov)
	Aspergillus lucknowensis CBS 449.75 v1.0	Aspluc1	Eurotiomycetes (Ascomycota)	JGI (mycocosm.jgi.doe.gov)
	Aspergillus muricatus v1.0	Aspmuri1	Eurotiomycetes (Ascomycota)	JGI (mycocosm.jgi.doe.gov)
	Aspergillus neoechinulatus CBS120.55 v1.0	Aspne1	Eurotiomycetes (Ascomycota)	JGI (mycocosm.jgi.doe.gov)
	Aspergillus neoindicus CBS 444.75 v1.0	Aspneoi1	Eurotiomycetes (Ascomycota)	JGI (mycocosm.jgi.doe.gov)
	Aspergillus parasiticus CBS 117618 v1.0	Asppar1	Eurotiomycetes (Ascomycota)	JGI (mycocosm.jgi.doe.gov)
	Aspergillus pseudofelis IBT 34107 v1.0	Asppsf1	Eurotiomycetes (Ascomycota)	JGI (mycocosm.jgi.doe.gov)
	Aspergillus pseudoustus CBS 123904 v1.0	Asppust1	Eurotiomycetes (Ascomycota)	JGI (mycocosm.jgi.doe.gov)
	Aspergillus pulvericola CBS 137327 v1.0	Asppul1	Eurotiomycetes (Ascomycota)	JGI (mycocosm.jgi.doe.gov)
	Aspergillus puulaauensis IBT 32284 v1.0	Asppuu1	Eurotiomycetes (Ascomycota)	JGI (mycocosm.jgi.doe.gov)
	Aspergillus roseoglobulosus CBS112800 v1.0	Aspros1	Eurotiomycetes (Ascomycota)	JGI (mycocosm.jgi.doe.gov)
	Aspergillus siamensis CBS 137452 v1.0	Aspsia1	Eurotiomycetes (Ascomycota)	JGI (mycocosm.jgi.doe.gov)
	Aspergillus silvaticus CBS 128.55 v1.0	Aspsil1	Eurotiomycetes (Ascomycota)	JGI (mycocosm.jgi.doe.gov)
	Aspergillus spectabilis CBS 429.77A v1.0	Aspspe1	Eurotiomycetes (Ascomycota)	JGI (mycocosm.jgi.doe.gov)
	Aspergillus steynii IBT 23096 v1.0	Aspste1	Eurotiomycetes (Ascomycota)	JGI (mycocosm.jgi.doe.gov)
	Aspergillus stercoraria CBS 428.93 v1.0	Aspstec1	Eurotiomycetes (Ascomycota)	JGI (mycocosm.jgi.doe.gov)
	Aspergillus stella-maris CBS 113639 v1.0	Aspstel1	Eurotiomycetes (Ascomycota)	JGI (mycocosm.jgi.doe.gov)
	Aspergillus subauricomus CBS 638.78 v1.0	Aspsub1	Eurotiomycetes (Ascomycota)	JGI (mycocosm.jgi.doe.gov)
	Aspergillus tennesseensis IBT 32283 v1.0	Aspten1	Eurotiomycetes (Ascomycota)	JGI (mycocosm.jgi.doe.gov)
	Aspergillus tetrazonus CBS 591.65A v1.0	Asptetr1	Eurotiomycetes (Ascomycota)	JGI (mycocosm.jgi.doe.gov)
	Aspergillus thermomutatus v1.0	Aspthe1	Eurotiomycetes (Ascomycota)	JGI (mycocosm.jgi.doe.gov)
	Aspergillus venezuelensis CBS 868.97 v1.0	Aspven1	Eurotiomycetes (Ascomycota)	JGI (mycocosm.jgi.doe.gov)
	Aspergillus violaceofuscus CBS 115571 v1.0	Aspvio1	Eurotiomycetes (Ascomycota)	JGI (mycocosm.jgi.doe.gov)
	Aspergillus viridinutans CBS 127.56 v1.0	Aspvir1	Eurotiomycetes (Ascomycota)	JGI (mycocosm.jgi.doe.gov)
	Aspergillus westlandensis CBS 123905 v1.0	Aspwes1	Eurotiomycetes (Ascomycota)	JGI (mycocosm.jgi.doe.gov)
	Cladophialophora carrionii CBS 160.54	Claca1	Eurotiomycetes (Ascomycota)	JGI (mycocosm.jgi.doe.gov)
	Cladophialophora yegresii CBS 114405	Claye1	Eurotiomycetes (Ascomycota)	JGI (mycocosm.jgi.doe.gov)
	Penicillium canescens ATCC 10419 v1.0	Penca1	Eurotiomycetes (Ascomycota)	JGI (mycocosm.jgi.doe.gov)
	Penicillium chrysogenum v1.0	Pench1	Eurotiomycetes (Ascomycota)	JGI (mycocosm.jgi.doe.gov)
	Penicillium digitatum Pd1	Pendig1	Eurotiomycetes (Ascomycota)	JGI (mycocosm.jgi.doe.gov)
	Penicillium expansum d1	Penexp1	Eurotiomycetes (Ascomycota)	JGI (mycocosm.jgi.doe.gov)
	Penicillium fellutanum ATCC 48694 v1.0	Penfe1	Eurotiomycetes (Ascomycota)	JGI (mycocosm.jgi.doe.gov)
	Penicillium glabrum DAOM 239074 v1.0	Pengl1	Eurotiomycetes (Ascomycota)	JGI (mycocosm.jgi.doe.gov)
	Penicillium italicum PHI-1	Penita1	Eurotiomycetes (Ascomycota)	JGI (mycocosm.jgi.doe.gov)
	Penicillium polonicum IBT 4502	Penpol1	Eurotiomycetes (Ascomycota)	JGI (mycocosm.jgi.doe.gov)
	Penicillium raistrickii ATCC 10490 v1.0	Penra1	Eurotiomycetes (Ascomycota)	JGI (mycocosm.jgi.doe.gov)
	Penicillium solitum IBT 29525	Pensol1	Eurotiomycetes (Ascomycota)	JGI (mycocosm.jgi.doe.gov)
	Penicillium sp.	Pensp1	Eurotiomycetes (Ascomycota)	JGI (mycocosm.jgi.doe.gov)
	Alternaria alternata SRC1lrK2f v1.0	Altal1	Dothideomycetes (Ascomycota)	JGI (mycocosm.jgi.doe.gov)
	Alternaria sp. UNIPAMPA012 v1.0	Altsp012	Dothideomycetes (Ascomycota)	JGI (mycocosm.jgi.doe.gov)
	Cercospora berteroae CBS 538.71	Cerbe1	Dothideomycetes (Ascomycota)	JGI (mycocosm.jgi.doe.gov)
	Cercospora zeae-maydis v1.0	Cerzm1	Dothideomycetes (Ascomycota)	JGI (mycocosm.jgi.doe.gov)
	Phyllosticta capitalensis CBS 173.77 v2.0	Phycapi2	Dothideomycetes (Ascomycota)	JGI (mycocosm.jgi.doe.gov)
	Phyllosticta citriasiana CBS 120486 v1.0	Phycit1	Dothideomycetes (Ascomycota)	JGI (mycocosm.jgi.doe.gov)
	Phyllosticta citricarpa CBS 141352 v1.0	Pcit141352	Dothideomycetes (Ascomycota)	JGI (mycocosm.jgi.doe.gov)
	Phyllosticta citricarpa CBS 127454 v1.0	Phycitr1	Dothideomycetes (Ascomycota)	JGI (mycocosm.jgi.doe.gov)
	Phyllosticta sp. CPC 27913 v1.0	Phycpc1	Dothideomycetes (Ascomycota)	JGI (mycocosm.jgi.doe.gov)
	Colletotrichum cereale CBS 129662 v1.0	Colce1	Sordariomycetes (Ascomycota)	JGI (mycocosm.jgi.doe.gov)
	Colletotrichum eremochloae CBS129661 v1.0	Coler1	Sordariomycetes (Ascomycota)	JGI (mycocosm.jgi.doe.gov)
	Colletotrichum godetiae CBS 193.32 v1.0	Colgo1	Sordariomycetes (Ascomycota)	JGI (mycocosm.jgi.doe.gov)
	Colletotrichum orbiculare 104-T	Colorb1	Sordariomycetes (Ascomycota)	JGI (mycocosm.jgi.doe.gov)
	Colletotrichum sublineola CBS 131301 v1.0	Colsu1	Sordariomycetes (Ascomycota)	JGI (mycocosm.jgi.doe.gov)
	Colletotrichum zoysiae MAFF235873 v1.0	Colzo1	Sordariomycetes (Ascomycota)	JGI (mycocosm.jgi.doe.gov)
	Fusarium redolens MPI-CAGE-AT-0023 v1.0	Fusre1	Sordariomycetes (Ascomycota)	JGI (mycocosm.jgi.doe.gov)
	Fusarium avenaceum MPI-SDFR-AT-0044 v1.0	Fustri1	Sordariomycetes (Ascomycota)	JGI (mycocosm.jgi.doe.gov)
	Hypoxylon sp. FL1284 v2.0	HyFL1284	Sordariomycetes (Ascomycota)	JGI (mycocosm.jgi.doe.gov)
	Xylaria scruposa CBS 123580 v1.0	Xylscr1	Sordariomycetes (Ascomycota)	JGI (mycocosm.jgi.doe.gov)
	Xylariaceae sp. FL0662B v1.0	XylFL0662B	Sordariomycetes (Ascomycota)	JGI (mycocosm.jgi.doe.gov)
a Asterisks indicate sequences of 60 fungal species used in the phylogenetic analysis shown in Fig.8.
b NCBI, National Center for Biotechnology Information; JGI, Joint Genome Institute.

## Sheet: Table S2
Supplemental table S2. Amino acid sequences of deoxyphomenone biosynthesis (DPH) genes from Hansfordia pulvinata and Aspergillus species
Organism	Gene function	DDBJ accession number or JGI protein ID a	Protein sequence	Database
Hansfordia pulvinata 414-3	Esterase (HP001952)	LC779504	MDASTALGLIPTISRSFYGVAAASARALLRWDIMGKAHRREAAAAASRTFFERASIREIQLLMPAAAAEQAYEAHVKALREAATTTTAAHAQTPRKPEVVDLDEGARAFWLGNSKDPKKLILYFPGGGYCMPALPGHFSLVQKQLDDISSSSSASGSRGGGGHDDDVGVLFLEYDLAPKSLWPKPLAQAAALLRYALEDLRFDPADIVLQGDSAGAHLAMALLSHLARGHPEVDRLDMHGGRFSGALFLSPWSGFGTDYASYRENTRFDVVSAQALGKWRDNFLGEEDTDTDTDVYSEPATAPEGWWAKVPVDSVFVGAGAREVLRDPILELYQAMERDMGSKSVQLSLVEDEFHVEPITDFGIGVAPGDQYASMTQWLGRTLSTG	DDBJ/NCBI/EMBL
Hansfordia pulvinata 414-3	Integral membrane ptorein (HP001953)	LC779505	MAGEENKGPGFTAACIIVTVAAVIAVALRAYSQRLKSRAFLLDEAFLLAALVFTIGLCIETCLCFRWGAGRHMMDIMATDPEPLVNQRKYWISGYASVVNWAICMFLIKCALLAMYKRIFIHHSSSRLYKWSTYLIIGYVVASSVSVIFAYIFICDPISHWWDQINALGGLPVPPGDCPNLIARGLSCAVLNIVSDLATLSLGVMGLWSLHMDRARKFMVGGILSLGSLCCIVSISRIPLLLSATFDNDATWSNANSLLIGVLEAAIGVICASLPGLAPLVRKLRGEVTSRMGLSKDSSGHGSSSHHHKEGSSRLHHHHHSPSAAKLSPDGGSAGVENDIHGPYIPMDDYPPASRPLPPHSRRPLNHYHHHDSGGSGGGGGGGGGGSAGAYLAPKQVAT…	DDBJ/NCBI/EMBL
Hansfordia pulvinata 414-3	Sesquiterpene synthase (DPH1, HP001954)	LC779506	MLSTLRSFELHKLLGLTGSSSNDSTTTTTTITTTAASAAPQPKAQQQPQPAYPSESEDMARDRRRFPSLAATTDTASPSPSAFAPEIHPAADRVSREVAEAFLARWPFRGEAERRRFRAADFPRVTCLYFPHARAERIGFACRLLTLLFLVDDLLEEMGLEEGSAYNERLISISKGDEEPEPDKPAEVLTRELWEDMRACDARLAGEIKEPVFTFMRAQTDGSRLTLRELGAYFEYREKDVGQALLSALMRFSMALHLTPAQLRLAQPLERNCARHISVVNDIYSWRKEVRASETLHEEGAALCSSVAVLAAEASVPASGARRVLWALCREWEAEHRRMEGDLLRRLVEEEEEEGDQGGQVLRVYVRGLESQMSGNERWSESTPRYHKVK	DDBJ/NCBI/EMBL
Hansfordia pulvinata 414-3	Short chain dehydrogenase (DPH2, HP001955)	LC779507	MTTLRLSQAAIPDCTGKTVVITGGSSGIGWEAGRIFASRGASVFLFDVTPPKGDGEAGKEELAVDPGRLRPGNDGPGGNGTVDVLVANAGVSEEADYFADELDATGRLREPAYGVIDVNLRGTLNTLKVGLSVMRRNRTAGRVVITSSATAYSPEHSLPLVGLVRALRSSLPLDDIAINTVAPAATLTGLLPPNLAAPIVALGLPTSTAAFVGLAVAHAATARESRQVELYGKDADTLGDSRWNGRAILTLGDQYTELEQGLADLRPAWFGPRNARLTRMQQKATDFR	DDBJ/NCBI/EMBL
Hansfordia pulvinata 414-3	CytochromeP450 (DPH3, HP001956)	LC779508	MALITLALLCVAAWVLRRLGLAVYRLTLHPLAGFQGPRAAALTGAYEFYFDALRGGQYTFEIGRMHRRYGPVVRISPDELHVNDPAFIDELYAGPGKPRDKYAIATGQFGNPDSVFGAVAHDVHRMRRSALNPFFSKAAVARLEPAIHGVVAKLCRRLADEGAAGRPVDLVMAFSCLTTDAILGGTRMGVWARHYPVIYPILRSIPVDFLSWLSPETGVFLKWQESMKKRVYEIHREQQAGAAAEKPAQPQDTGSTIFHSLFAADIPESEKQPERMWQEGQIIIGAGTETTAFSLAATVFHILDNPPILQRLRDELKEAIPGDDEQPSGRLLEGLPAVITEGLRLSYGVATRLQRVNPQGTMVVPGGGGPEAGPPVVIPAGTPVGMTSFLVHLNPELFP…	DDBJ/NCBI/EMBL
Hansfordia pulvinata 414-3	CytochromeP450 (DPH4, HP001957)	LC779509	MAPRPTSGFWVLVFAVSWLGQVVYNLYFHPLASFPGPFWGRASFFWRAWHTSRGRFHRSVDAQHKRYGDIVRLSPNELSFASADSWRAIYSPRHGSAPLVKSEFYEIYGSGFDSLCVGSERDPRVAGRMRKSLSPAFSTRALLEQEGIVDGCVDRFVGALRAHPDATSASSGNGLNMTKWFEMLAFDILGEMAFGESFHCIEDGKPHFWSEMIEEHLYFITVLDTLRRYPLVAAAGKALLPHLTVGVRNRHTGYSRAKVARRLEKGDGDASSSPRADFMSRLIAKVRDGEMSLEELTAHASTLVIAGGETVATFLAAVTYHLLSTPRAYRKLRDEVRGRYPGGAREVDATSAQALPYLQAVIAEGLRIYPPGSQGFPRKTPAGEGIEVDGRWVPGGVEV…	DDBJ/NCBI/EMBL
Hansfordia pulvinata 414-3	CytochromeP450 (DPH5, HP001958)	LC779510	MSLTVDLEALRWKLVPVLLAFLSWRLLQHYRTKQRYIDNVPIAGGRENIQQNRQRFTTDSLSILRNAYEEYNGSLFYVPTPIGERLMLPSKYLDEIKSADMKVVDFQGTFLEMFEGAYTTLGTHSRLLPEVVRAQLNQHMAHVIPEIQAEIRESLDELFPPCKDWTEINLSETMAIIIARVSSRMFGGTALSRNREWIAKSLEFAHNGFAAAQKLKRWPAALKPLAVHLVPEIRAIRRSYRVARDTIVPLLEAAAAQEDPESRPNNLLTWMYTQAKGPEKDMEFIAGTVLKVSFAAYHTSAAAPTQLLFDLAAAPEHAAPLVAEYEAAARGADGNVTTKGFAQMVKMDSIMKESQRFNPLLLITFERIMRRDFPLHDGVVIPANTWVGVPAQAITMDPA…	DDBJ/NCBI/EMBL
Hansfordia pulvinata 414-3	MFS transporter (DPH6, HP001959)	LC779511	MATEKHPASLPGSQDAPPKTEAPPQGVERDSDAYGSDGEHGGGSSITENTDADQKGGGLVLVITVAALAMGMFLVSLDMTIVATAIPRITDEFGQIELVGWYGAAFFTTLGGFQAAWGKAYKYFPLKITFLLSIFLFGVGSLICGVAPNSLTLIVGRAITGVGGAGVSCGCFTIIALSAPPKQQPAYIGILGASYGIAAAIGPLLGGAFTDKVTWRWCFYINLPIGAVTVAVIAFFYKPPPPLPSLNEPLREKLLQLDIPGTLLLTAALVCFVLSLQWAGVSRPWSDSTVIGTLVGFGVLLIAYAVVQWLQGPRAAMVGHLLQRNVVIAMVYIHLIAGSFFLLVYYLPIYFQVVNGVSAAQSGIRNLPLILGQSVFATISGVLLSKFERPQPFLIAGAT…	DDBJ/NCBI/EMBL
Aspergillus oryzae RIB40	Esterase	10092*	MAGLWLGLGFTAGKSIAITLWSAITAPFRGQTGGATAYKHVAITFARSFFGTASIEQIQYILPPKSAHNAYKALMHSQQTTPNIVRLHDGTEAFWMGNPDAEKLIIYFPGGAYCIPALPGHFDLVNALATDLKKNNQDIGVLFLAYDLVPHAQWPRQLAQGVTLVQYVIEVLGKRPSNIILQGDSSGAHLALAVLSHLTEGHPHNSIPRLSLSENLRGALLLSPWIDFGTDHESFRTNADKDAISAESLGRWAEALFGDTKMDKYTNPTDAPTGWWKLLPVEKIFIGVGGDEVLLDSIVSLAHKMKTEHPDVLVSRVPREFHVEPITDFGLGLSPGVQYQAMAAWLNQTFSQ	JGI (mycocosm.jgi.doe.gov)
Aspergillus oryzae RIB40	Integral membrane ptorein	10091*	MGAKENKGPGMTAASIVLTVIAVVIFLVRSYSQRLVKRGFSLDELFLSAGLILTIGLCIETCLCFHWGAGRHMEDILLTDPNPLPNLRKYWIAGYASVVTWAVAMFAIKLSLLSLYKRIFLVQNTVRRWFRVFVYAVMGYVICSSIAIIFSYIFICTPISHWWTQANAAVGKPVPKGECPNLVPRGLACTALNIVSDILTFSLGVSGLWTLQMDRQRKFMVGGILAMGSACCIVSIVRLPILLDATFSNDPTWSNANSLLIGVLEGATGVISASLPGLAPLVRRWQRSVQARKGTSSDSEREYQNRTNTYSHKMPASIGIQGLPGRYVPMDDLNSDQSAQLDTTPLSPTQQDRNSR	JGI (mycocosm.jgi.doe.gov)
Aspergillus oryzae RIB40	Sesquiterpene synthase (AoDPH1)	10090	MLQRLWALSTSAIKLPFQPFSFGAPRDLLIEKDRRSMPCLAKEAPPPSAFSATIHPLSDSVSTEVDNYFLQNWPFRTDNERARFHAAGFSRVTCLYFPMAMDDRIGFACRMLTILFLIDDLLEEMSLDEGSTYNEKLISISRGDVAPDRTIPAQWIMYDLWEDMRACDHVLADELLEPVFTFMRAQTDKTRLTIHQFGEYLDYREKDVGQAIKAQTKCIRSLLSGLQRYTMKLYLTEEDLRMAAPAERNCAKHIAILNDIYSWRKELLASKTLHHEGAAICSSVQVLSEVTALSHAATQRVLWTMCREWESVHKQLVTEVAGTGSRDLLDYIHGLEFQMSGNERWSESTPRYHF	JGI (mycocosm.jgi.doe.gov)
Aspergillus oryzae RIB40	Short chain dehydrogenase (AoDPH2)	10089*	MASMQLSDADIPSCAGKTVVITGGSSGIGWATGKIFASHGARVFLLDVRAPQEGLPLNSQYIECDITKWADILAAFEIAGDIDILVANAGVSEEVNYFEDTFDSEGKLVEPGYNVIEVNLRGTINVIKVGLSIMRLRKTAGSIVITTPLIGLMRALRATLPLDNITINTVAPAATLTGLIPPELAKPIIAMGLPTSSADFVGLAVAYSAVALETRQVELYGKDPDTACKGRWNGRTILTLGDRYTELEQAISDLRPQWFGVDNATLTRMQQKATDFR	JGI (mycocosm.jgi.doe.gov)
Aspergillus oryzae RIB40	CytochromeP450 (AoDPH3)	10088*	MTLISLSLLALSLWIIIRVLVIIYRLAWHPLARFPGPKFAAATSAYEFYFDAIKGGQYTFEIGHMHKKYPIVRISPHELHINDPGFIEELYPGPGKPRDKYAYATGQFIPDVCSLVLTPYDLSSVFGAVSHDLHRMRRGALSPFFSKAAVTKLEPVIYSAVDKLISRIEEVVESTGFVDLTMAFSCMTTDIVTQYAFAESSRFLENPDFTPNFHEAILAGTRMGSWARHFPILFPVLRSIPDILSRMSPETGVFLRWQESMRKKVSEIWQDQSALPVKDKNVSPFGSTIFHELFHSDMPDSEKHPGRMWQEGQIVIGAGTETTAWLTATTFFILDNPNILSKLRKELAATMPNRYEKPSCRELEALPYLIIQEGLRLSFGVATRLQRINSEAPMIFRQK…	JGI (mycocosm.jgi.doe.gov)
Aspergillus oryzae RIB40	CytochromeP450 (AoDPH5)	10086	MRSSTQLTALYWVHLVIYNVFFHPLASFPGPFWARASFLYPNILASDMANVAYFHWPCSSRHRISTQSSWWALTDPPIYSNIINPGLRLGDIVRISPNELSFASVESWKAIYQPKSAPLVKSEFYEIYGSGFNSLCIGSERNPETHSRMRKSLAAAFSTKALLEQEDIIQGCVNDFIEGIRSQTTVNFTKWFEMLAFDILGEMAFGESFHCIENSKGDSNIASHPSIIAVFRLIEHLYFITILDNLRRYPLIAAIGKTILPHLTVSVRNKHTNYSRRKVAHRLQSSSPRADFMSRLIAKVEDEEMEMEELTAHASTLVYLTWKGGESIAGGETVATFLAAVTYHLLSTPNAYQKLRDEIRARYNHLSEITSTTALQLPYLQAVISEGLRIYPPGSQGFP…	JGI (mycocosm.jgi.doe.gov)
Aspergillus oryzae RIB40	CytochromeP450 (AoDPH4)	10087*	MDLFPRDYLFAGLAVFIFWWIIDHSRHKQRYIRNVPIVGGKANLKRNRQKFVTNSLQILRTGYEENNDELFYVPTPIGERLIIPGRYLEELKSADMAVVDFQATFLEMFEGAYTTLGTHSRLLPQVVRAQLNQYLPDVLPEIQCEIRDSVTELFPPCQDWTVINVTELMAVLVARVSSRMFGGPALSQNREWIEASLRFAHDGFNAAQKLKMWPDTLKFIGQHFIPEVRSIKNTYKIAERAIIPLLDEREVDKSKKAHDLLTWMYDQAQGAEKDKKFIAGTLLKVSFAAYHTSAAAPTQLLFDIAAMPEHIAPLLGEYLSAPRDNNQNISVKGFAQMVKLDSIMKESQRFNPLLLLTFERIIKRDFTLSDGVVIPANTWIGCAAQAIGMDRKLYPDPDT…	JGI (mycocosm.jgi.doe.gov)
Aspergillus oryzae RIB40	MFS transporter (AoDPH6)	10084	MSTKTRSSQTGETAVSSRISTPATLEKPNKDALPSHDPQVMEVRNKEDSGSGVDDAPTEEPSTGGFTLLMTVTALAMSMFLVSLDMTIVATAIPKITDEFGGIEDEGWYGSAFFITLGSFQAAWGKAYKYFPLKTSFLLSIFLFEVGSLICGVAPNSLALCIGRAITGVGGAGISSGAFTIIALSAPPKQRPAYIGILGASYGVAAAIGPLVGGAFTTNITWRWCFYINLPIGGLAAGIILFFYRPPPPLPFLDTPLKEKLLQMDLVGTLILVSALVCYVLALQWGGISLSWGDSKVIGTLVGFVVLLAVYAIVQWVQKERAAMIGRLFRRNVVVMMIYIDLLAGTFFLLVYYLPIYFQVVSGVSAAQSGIRNLPLILAQSVSTVISGVTLSKFGYPQP…	JGI (mycocosm.jgi.doe.gov)
Aspergillus flavus NRRL3357 v1.0	Esterase	2229159	MAGLWLGLGFTAGKSIAITLWSAITAPFRGQTGGATAYKHVAITFARSFFGTASIEQIQYILPPKSAHNAYKALMHSQQTTPNIVRLHDGTEAFWMGNPDAEKLIIYFPGGAYCIPALPGHFDLVNALATDLKKNNQDIGVLFLAYDLVPHAQWPRQLAQGVALVQYVIEVLGKRPSNIILQGDSSGAHLALAVLSHLTEGHPHNSIPRLSLSENLRGALLLSPWIDFGTDHESFRTNADKDAISAESLGRWAEALFGDTKMDKYTNPTDAPTGWWKLLPVEKIFIGVGGDEVLLDSIVSLAHKMKTEHPDVLVSRVPREFHVEPITDFGLGLSPGVQYQAMAAWLNQTFSQ	JGI (mycocosm.jgi.doe.gov)
Aspergillus flavus NRRL3357 v1.0	Integral membrane ptorein	2229158	MGAKENKGPGMTAASIVLTVIAVVIFLVRSYSQRLVKRGFSLDELFLSAGLILTIGLCIETCLCFHWGAGRHMEDILLTDPNPLPNLRKYWIAGYASVVTWAVAMFAIKLSLLSLYKRIFLVQNTVRRWFRVFVYAVMGYVICSSIAIIFSYIFICTPISHWWTQANAAVGKPVPKGECPNLVPRGLACTALNIVSDILTFSLGVSGLWTLQMDRQRKFMVGGILAMGSACCIVSIVRLPILLDATFSNDPTWSNANSLLIGVLEGATGVISASLPGLAPLVRRWQRSVQARKGTSSDSEREYQNRTNTYSHKMPASIGIQGLPGRYVPMDDLNSDQSAQLDTTPLSPTQQDRNSR	JGI (mycocosm.jgi.doe.gov)
Aspergillus flavus NRRL3357 v1.0	Sesquiterpene synthase	1834709	MLQRLWALSTSAIKLPFQPFSFGAPRDLLIEKDRRSMPCLAKEAPPPSAFSATIHPLSDSVSTEVDNYFLQNWTFRTDNERARFHAAGFSRVTCLYFPMAMDDRIGFACRMLTILFLIDDLLEEMSLDEGSTYNEKLISISRGDVAPNRTIPAQWIMYDLWEDMRACDHVLADELLEPVFTFMRAQTDKTRLTTHQFGEYLDYREKDVGQALLSGLQRYTMKLYLTEEDLRMAAPAERNCAKHIAILNDIYSWRKELLASKTLHHEGAAICSSVQVLSEVTALSHAATQRVLWTMCREWESVHKQLVAEVAGTGSRDLLDYIHGLEFQMSGNERWSESTPRYHF	JGI (mycocosm.jgi.doe.gov)
Aspergillus flavus NRRL3357 v1.0	Short chain dehydrogenase	2200580*	MASMQLSDADIPSCAGKTVVITGGSSGIGWATGKIFASHGARVFLLDVRAPQEGLPLNSQYIECDITKWADILAAFEIAGDIDILVANAGVSEEVNYFEDTFDSEGKLVEPGYNVIEVNLRGTINVIKVGLSIMRLRKTAGSIVITTPLIGLMRALRATLPLDNITINTVAPAATLTGLIPPELAKPIIAMGLPTSSADFVGLAVAYSAVALETRQVELYGKDPDTACKGRWNGRTILTLGDRYTELEQAISDLRPQWFGVDNATLTRMQQKATDFR	JGI (mycocosm.jgi.doe.gov)
Aspergillus flavus NRRL3357 v1.0	CytochromeP450	2200579	MTLISLSLLALSLWIIIRVLVIIYRLAWHPLARFPGPKFAAATSAYEFYFDAIKGGQYTFEIGHMHKKYGPIVRISPHELHINDPGFIEELYPGPGKPRDKYAYATGQFGIPDVCSLVLTPYDLSSVFGAVSHDLHRMRRGALSPFFSKAAVTKLEPVIYSAVDKLISRIEEVVESTGFVDLTMAFSCMTTDIVTQYAFAESSRFLENPDFTPNFHEAILAGTRMGSWARHFPILFPVLRSIPIDILSRMSPETGVFLRWQESMKKKVSEIWQDQSALPVKDKNVSPFGSTIFHELFHSDIPDSEKHPGRMWQEGQIVIGAGTETTAWKDSDRYLMLALTATTFFILDNPNILSKLRKELAATMPNRYEKPSCRELEALPYLIIIQEGLRLSFGVATRL…	JGI (mycocosm.jgi.doe.gov)
Aspergillus flavus NRRL3357 v1.0	CytochromeP450	2063894	MRSSTQLTALYWIHLAIYNVFFHPLASFPGPFWARASFLYPNILASDMANVAYFHWPCSSRHRISTQTSWWALTDPPIYSNIINPGLRLGDIVRISPNELSFASVESWKAIYQPKSAPLVKSEFYEIYGSGFNSLCIGSERNPETHSRMRKSLAAAFSTKALLEQEDIIQGCVNDFIEGIRSQTTVNVTKWFEMLAFDILGEMAFGESFHCIENSKGDSNIASHPSIIAVFRLIEHLYFITILDNLRRYPLIAAIGKTILPHLTVSVRNKHTNYSRRKVAHRLQSSSPRADFMSRLIAKVEDEEMEMEELTAHASTLVYLTWKGGGESIAGGETVATFLAAVTYHLLSTPNAYQKLRDEIRARYNHLSEITSTTALQLPYLQAVISEGLRIYPPGSQGF…	JGI (mycocosm.jgi.doe.gov)
Aspergillus flavus NRRL3357 v1.0	CytochromeP450	2062078	MDLFPRDYLFAGLAVFIFWWIIDHSRHKQRYIRNVPIVGGKANLKRNRQEFVTNSLQILRTGYEENNGELFYVPTPIGERLIIPGRYLEELKSADMAVVDFQATFLEMFEGAYTTLGTHSRLLPQVVRAQLNQYLPDVLPEIQCEIRDSVTELFPPCQDWTVINVTELMAVLVARVSSRMFGGPALSQNREWIEASLRFAHDGFNAAQKLKMWPDTLKFIGQHFIPEVRSIKNTYKLAERAIIPLLDEREVDKSKKAHDLLTWMYDQAQGAEKDKKFIAGTLLKVSFAAYHTSAAAPTQLLFDIAAMPEHIAPLLEEYLSAPRDNNQNISVKGFAQMVKLDSIMKESQRFNPLLLLTFERIIKRDFTLSDGVVIPANTWIGCAAQAIGMDRKLYPDPDT…	JGI (mycocosm.jgi.doe.gov)
Aspergillus flavus NRRL3357 v1.0	MFS transporter	2210056	MSTKTRSSQTGETAVSSRISTPATLEKPNKDASPSHDPQVMEVRNKEDSGSGVDDAPTEEPSTGGFTLLMTVTALAMSMFLVSLDMTIVATAIPKITDEFGGIEDEGWYGSAFFITLGSFQAAWGKAYKYFPLKTSFLLSIFLFEVGSLICGVAPNSLALCIGRAITGVGGAGISSGAFTIIALSAPPKQRPAYIGILGASYGVAAAIGPLVGGAFTTNITWRWCFYINLPIGGLAAGIILFFYRPPPPLPFLDTPLKEKLLQMDLVGTLILVSALVCYVLALQWGGISLSWGDSKVIGTLVGFVVLLAVYAIVQWVQKERAAMIGRLFRRNVVVMMIYIDLLAGTFFLLVYYLPIYFQVVSGVSAAQSGIRNLPLILAQSVSTVISGVTLSKFGYPQP…	JGI (mycocosm.jgi.doe.gov)
Aspergillus parvisclerotigenus CBS 121.62 v1.0	Esterase	166540	MAGLWLGLGFTAGKSIAITLWSAITAPFRGQTGGATAYKHVAITFARSFFGTASIEQIQYILPPKSAHNAYKALMHSQQTTPNIVRLHDGTEAFWMGNPDAEKLIIYFPGGAYCIPALPGHFDLVNALATDLKKNNQDIGVLFLAYDLVPHAQWPRQLAQGVTLVQYVIEVLGKRPSNIILQGDSSGAHLALAVLSHLTEGHPHNSIPRLSLSENLRGALLLSPWIDFGTDHESFRTNADKDAISAESLGRWAEALFGDTKMDKYTNPTDAPTGWWKLLPVEKIFIGVGGDEVLLDSIVSLAHKMKTEHPDVLVSRVPREFHVEPITDFGLGLSPGVQYQAMAAWLNQTFSQ	JGI (mycocosm.jgi.doe.gov)
Aspergillus parvisclerotigenus CBS 121.62 v1.0	Integral membrane ptorein	166547	MGAKENKGPGMTAASIVLTVIAVVIFLVRSYSQRLVKRGFSLDELFLSAGLILTIGLCIETCLCFHWGAGRHMEDILLTDPNPLPNLRKYWIAGYASVVTWAVAMFAIKLSLLSLYKRIFLVQNTVRRWFRVFVYAVMGYVICSSIAIIFSYIFICTPISHWWTQANAAVGKPVPKGECPNLVPRGLACTALNIVSDILTFSLGVSGLWTLQMDRQRKFMVGGILAMGSACCIVSIVRLPILLDATFSNDPTWSNANSLLIGVLEGATGVISASLPGLAPLVRRWQRSVQARKGTSSDSEREYQNRTNTYSHKMPASIGIQGLPGRYVPMDDLNSDQSAQLDTTPLSPTQQDRNSR	JGI (mycocosm.jgi.doe.gov)
Aspergillus parvisclerotigenus CBS 121.62 v1.0	Sesquiterpene synthase	403455*	MLQRLWALSTSAIKLPFQPFSFGAPRDLLIEKDRRSMPCLAKEAPPPSAFSATIHPLSDSVSTEVDNYFLQNWPFRTDNERARFHAAGFSRVTCLYFPMAMDDRIGFACRMLTILFLIDLLEEMSLDEGSTYNEKLISISRGDVAPDRTIPAQWIMYDLWEDMRACDHVLADELLEPVFTFMRAQTDKTRLTIHQFGEYLDYREKDVGQIKAQTKCIRSLLSGLQRYTMKLYLTEEDLRMAAPAERNCAKHIAILNDIYSWRKELLASKTLHHEGAAICSSVQVLSEVTALSHAATQRVLWTMCREWESVHKQLVTEVAGTGSRDLLDYIHGLEFQMSGNERWSESTPRYHF	JGI (mycocosm.jgi.doe.gov)
Aspergillus parvisclerotigenus CBS 121.62 v1.0	Short chain dehydrogenase		MASMQLSDADIPSCAGKTVVITGGSSGIGWATGKIFASHGARVFLLDVRAPQEGLPLNSQYIECDITKWADILAAFEIAGDIDILVANAGVSEEVNYFEDTFDSEGKLVEPGYNVIEVNLRGTINVIKVGLSIMRLRKTAGSIVITSSATAYSPEYSLPLIGLMRALRATLPLDNITINTVAPAATLTGLIPPELAKPIIAMGLPTSSADFVGLAVAYSAVALETRQVELYGKDPDTACKGRWNGRTILTLGDRYTELEQAISDLRPQWFGVDNATLTRMQQKATDFR	JGI (mycocosm.jgi.doe.gov)
Aspergillus parvisclerotigenus CBS 121.62 v1.0	CytochromeP450	403457	MTLISLSLLALSLWIIIRVLVIIYRLAWHPLARFPGPKFAAATSAYEFYFDAIKGGQYTFEIGHMHKKYGPIVRISPHELHINDPGFIEELYPGPGKPRDKYAYATGQFGIPDSVFGAVSHDLHRMRRGALSPFFSKAAVTKLEPVIYSAVDKLISRIEEVVESTGFVDLTMAFSCMTTDIVTQYAFAESSRFLENPDFTPNFHEAILAGTRMGSWARHFPILFPVLRSIPIDILSRMSPETGVFLRWQESMRKKVSEIWQDQSALPVKDKNVSPFGSTIFHELFHSDMPDSEKHPGRMWQEGQIVIGAGTETTAWTLTATTFFILDNPNILSKLRKELAATMPNRYEKPSCREMEYNAVIQEGLRLSFGVATRLQRINSEAPMIFRQKKTNDTIEEKV…	JGI (mycocosm.jgi.doe.gov)
Aspergillus parvisclerotigenus CBS 121.62 v1.0	CytochromeP450	375701	MRSSTQLTALYWVHLVIYNVFFHPLASFPGPFWARASFLYPNILASDMANVAYFHWPCSSRHRISTQTSWWALTDPPIYSNIINPGLRLGDIVRISPNELSFASVESWKAIYQPKSAPLVKSEFYEIYGSGFNSLCIGSERNPETHSRMRKSLAAAFSTKALLEQEDIIQGCVNDFIEGIRSQTTVNFTKWFEMLAFDILGEMAFGESFHCIENSKGDSNIASHPSIIAVFRLIEHLYFITILDNLRRYPLIAAIGKTILPHLTVSVRNKHTNYSRRKVAHRLQSSSPRADFMSRLIAKVEDEEMEMEELTAHASTLVYLTWKGGESIAGGETVATFLAAVTYHLLSTPNAYQKLRDEIRARYNHLSEITSTTALQLPYLQAVISEGLRIYPPGSQGFP…	JGI (mycocosm.jgi.doe.gov)
Aspergillus parvisclerotigenus CBS 121.62 v1.0	CytochromeP450	334960*	MDLFPRDYLFAGLAVFIFWWIIDHSRHKQRYIRNVPIVGGKANLKRNRQKFVTNSLQILRTGYEENNDELFYVPTPIGERLIIPGRYLEELKSADMAVVDFQATFLEMFEGAYTTLGTHSRLLPQVVRAQLNQYLPDVLPEIQCEIRDSVTELFPPCQDWTVINVTELMAVLVARVSSRMFGGPALSQNREWIEASLRFAHDGFNAAQKLKMWPDTLKFIGQHFIPEVRSIKNTYKIAERAIIPLLDEREVDKSKKAHDLLTWMYDQAQGAEKDKKFIAGTLLKVSFAAYHTSAAAPTQLLFDIAAMPEHIAPLLGEYLSAPRDNNQNISVKGFAQMVKLDSIMKESQRFNPLLLLTFERIIKRDFTLSDGVVIPANTWIGCAAQAIGMDRKLYPDPDT…	JGI (mycocosm.jgi.doe.gov)
Aspergillus parvisclerotigenus CBS 121.62 v1.0	MFS transporter	334970	MSTKTRSSQTGETAVSSRISTPATLEKPNKDALPSHDPQVMEVRNKEDSGSGVDDAPTEEPSTGGFTLLMTVTALAMSMFLVSLDMTIVATAIPKITDEFGGIEDEGWYGSAFFITLGSFQAAWGKAYKYFPLKTSFLLSIFLFEVGSLICGVAPNSLALCIGRAITGVGGAGISSGAFTIIALSAPPKQRPAYIGILGASYGVAAAIGPLVGGAFTTNITWRWCFYINLPIGGLAAGIILFFYRPPPPLPFLDTPLKEKLLQMDLVGTLILVSALVCYVLALQWGGISLSWGDSKVIGTLVGFVVLLAVYAIVQWVQKERAAMIGRLFRRNVVVMMIYIDLLAGTFFLLVYYLPIYFQVVSGVSAAQSGIRNLPLILAQSVSTVISGVTLSKFGYPQP…	JGI (mycocosm.jgi.doe.gov)
Aspergillus minisclerotigenes CBS 117635 v1.0	Esterase	229809*	MAGLWLGLGFTAGKSIAITLWSAITAPFRGQTGGATAYKHVAITFARSFFGTASIEQIQYILPPKSAHNAYKALMHSQQTTPNIVRLHDGTEAFWMGNPDAEKLIIYFPGGAYCIPALPGHFDLVNALATDLKKNNQDIGVLFLAYDLVPHAQWPRQLAQGVALVQYVIEVLGKRPSNIILQGDSSGAHLALAVLSHLIEGHPHNSIPTLSLSENLRGALLLSPWIDFGTDYESFRTNADKDAISAESLGRWAEALFGDTKMDKYTNPTDAPRGWWKLLPVERIFIGVGGDEVLLDSIVSLAHKIKTEHPDVLVSRVPREFHVEPITDFGLGLSPGVQYQAMAAWLSQSFSQ	JGI (mycocosm.jgi.doe.gov)
Aspergillus minisclerotigenes CBS 117635 v1.0	Integral membrane ptorein	242403	MGAKENKGPGMTAASIVLTVIAVVIFLVRSYSQRLVKRGFSLDEIFLSAGLILTIGLCIETCLCFHWGAGRHMEDILLADPNPLPNLRKYWIAGYASVVTWAVAMFAIKLSLLSLYKRIFLVQNTVRRWFRVFVYAVMGYVICSSIAIIFSYIFICTPISHWWTQANAAVGKPVPKGECPNLVPRGLACTALNIVSDILTFSLGVSGLWTLQMDRQRKFMVGGILAMGSACCIVSIVRLPILLDATFSNDPTWSNANSLLIGVLEGATGIISASLPGLAPLVRRWQRTVKARKGTSSDSEPGPSHEYSNRANTYAHKMSASIGVQGMPGRYIPMDDMNSDKSAQLDTTPLSPTQQHRNFR	JGI (mycocosm.jgi.doe.gov)
Aspergillus minisclerotigenes CBS 117635 v1.0	Sesquiterpene synthase	229813*	MLQHLWAIATSAIKLPFQPFSFGAPRDLLIEKDRRSMPCLAKEAPPPSAFSATIHPLSDSVSTEVDNYFLQNWPFRTGNERARFHAAGFSRVTCLYFPMAMDDRIGFACRMLTILFLIDDLLEEMSLDEGSTYNEKLISISRGDVAPDRTIPAQWIMYDLWEDMRACDHVLADELLEPVFTFMRAQTDKTRLTIHQFGEYLDYREKDVGQISFRIKAQANCIRSLLSGLQRYTMKLYLTEEDLRMAAPAERNCAKHIAILNDIYSWRKELLASKTLHHEGAVICSSVQVLSEVTALSYAATQRVLWTMCREWESVHKQLVTEMAGTGSRDLLDYIHGLEFQMSGNERWSESTPRYHF	JGI (mycocosm.jgi.doe.gov)
Aspergillus minisclerotigenes CBS 117635 v1.0	Short chain dehydrogenase		MASMQLSDADIPSCAGKTVVITGGSSGIGWATGKIFASHGARVFLLDVRAPQEGLPQNSQYIECDITKWADILAAFEKAGDIDILVANAGVSEEVNYFEDTFDSEGKLVEPGYNVIEVNLRGTINVIKVGLSIMRLRKTAGSIVITSSATAYSPEYSLPLIGLMRALRATLPLDNITINTVAPAATLTGLIPPELAKPIIAMGLPTSSADFVGLAVAYSAVALETRQVELYGKDPDTACKGRWNGRTILTLGDRYTELEQAISDLRPQWFGVDNATLTRMQQKATDFR	JGI (mycocosm.jgi.doe.gov)
Aspergillus minisclerotigenes CBS 117635 v1.0	CytochromeP450	251374	MTLISLSLLALSLWIIIRVLVIIYRLAWHPLARFPGPKFAAATSAYEFYFDAIKGGQYTFEIGHMHKKYGPIVRISPNELHINEPGFIEDLYPGPGKPRDKYAYATGQFGIPDVSSLVPTPYDLPSVFGAVSHDLHRMRRGALSPFFSKAAVTKLEPVIYSAVDKLTSRIEEVVASAGFVDLTMAFSCMTTDIVTQYAFAESSRFLDNPNFTPNFHEAILAGTRMGSWARHFPILFPVLRSIPIDILSRMSPETGVFLRWQESMKRKVFEIWQEQSSLPVIDKNITQSGSTIFHELFHADIPDSEKHPGRMWQEGQIVIGAGTETTAWTLTATTFFILDNPNILSKLRKELTATMPNGYEKPSRRELEALPYLIIIQEGLRLSFGVATRLQRINLKAPM…	JGI (mycocosm.jgi.doe.gov)
Aspergillus minisclerotigenes CBS 117635 v1.0	CytochromeP450	229816	MDRVVWLSLAVALTALYWVHLVIYNVFFHPLASFPGPFWARASFLYPNIWASDLANMAYFHWPCSSRHRKSTQTSWWALTDPPIHSNIINPELRLGDIVRISPNELSFASVESWKAIYQPKSAPLVKSEFYEIYGSGFNSLCIGSERNPETHSRMRKSLAAAFSTKALLEQEDIIQECVNDFIEEIRSQTTVNVTKWFEMLAFDILGEMAFGESFHCIENRKSHFWCDMIEEHLYFITILDNLRRYPLIAAIGKTILPHLTVGVRNKHTNYSRRKVAHRLQSSSPRADFMSRLIAKVEDEEMDMEELTAHASTLVGGESIAGGETVATFLAAVTYHLLSTPNAYQKLRDEIRARYNHLSEITSTTALQLPYLQAVISEGLRIYPPGSQGFPRNTPPQGI…	JGI (mycocosm.jgi.doe.gov)
Aspergillus minisclerotigenes CBS 117635 v1.0	CytochromeP450	229815*	MDLLPRDYLFAGLAVFIFWWIIDHSRHKQRYIRNVPIVGGKANLKKNRQEFVTNSLQILRTGYKENNGELFYVPTPIGERLIIPGRYLEELKSADMAVVDFQATFLEMFEGAYTTLGTHSRLLPQVVRAQLNQYLPDVLPEIQCEIRDSVTELFPPCQDWTVVNVTELMAVLVARVSSRMFGGPALSQNREWVEASLRFARDGFNAAQKLKMWPDTLKFVGQHFIPEVRSIKNTYKIAERAIIPLLDEREVDKSKKTHDLLTWMYDQAQGAEKDKKFIAGTLLKVSFAAYHTSAAAPTQLLFDIAAMPEHIAPLLEEYLSAPRDNNQNISVKGFAQMVKLDSIMKESQRCNPLLLLTFERIIKRDFTLSDGVVIPANTWIGCAAQAIGMDRKLYPDPDT…	JGI (mycocosm.jgi.doe.gov)
Aspergillus minisclerotigenes CBS 117635 v1.0	MFS transporter	216838	MSTKTRSSHTGETAVSSRISTPATPEKPNKDASPSHDPQVMEVRNKEETGSGVDDAPTDEPSTGGFTLFMTVTALAMSMFLVSLDMTIVATAIPKITDEFGGIEDEGWYGSAFFITLGSFQAAWGKAYKYFPLKTSFLLSIFLFEVGSLICGVAPNSLALCIGRAITGVGGAGISSGAFTIIALSAPPKQRPAYIGILGASYGVAAAIGPLVGGAFTTNITWRWCFYINLPIGGLAAGIILFFYRPPPPLPFLDTPLKEKLLQMDLVGTLILVSALVCYVLALQWGGISLSWGDSKVVGTLVGFVVLLAVYAIVQWVQKERAAMIGRLFRRNVLVMMIYIDLLAGTFFLLVYYLPIYFQVVSGVSAAQSGIRNLPLILAQSVSTVISGVTLSKFGYPQP…	JGI (mycocosm.jgi.doe.gov)
Aspergillus caelatus CBS 763.97 v1.0	Esterase	160431	MAGLWLGLGLTASKSVAVALWSAITAPFRGQTGGATAYKHVAITFARSFFGTASIEQIQYILPPKSAQNAYEALMNAQQSTPNIVQLHDGTKAFWMGNSNADKLIIYFPGGAYCIPALPGHFDLVNALTTDLNKSNQDIGVLFLAYDLVPNAQWPQQLAQGVALVQYAIEVLGKRPSNIILQGDSSGAHLALAVLSYLTEGHLHDSIPTLSLSENLRGALLLSPWIDFGTDHESFRTNADKDAISAKSLGKWAEALFSDSKRDKYTHPTDAPTGWWRLLPVERIFIGVGGDEVLLDSIISLAHKIKAEHPDVLISRVPREFHAEPITDFGLGLSPGVQFQAMAAWLNQTFSR	JGI (mycocosm.jgi.doe.gov)
Aspergillus caelatus CBS 763.97 v1.0	Integral membrane ptorein	25776	MGAKENKGPGMTAASIVLTVIAVVIFLVRAYSQRLVNGGFSLDEIFLSVGLILTIGLCIETCLCFYWGAGRHMEDILLTDSNPLINLRKYWIAGYASVVTWAVAMFAIKLSLLSLYKRIFLVQNTVRRWFRVFVYAVMLYVICSSIAIIFSYIFICTPISHWWTQANAAVGKPVPKGDCPNLVPRGIACTALNIVSDLLTFSLGISGLWTLQMDRQRKFMVGGILAMGSACCIVSIVRLPMLLNATFSNDPTWSNANSLLIGVLEGATGVISASLPGLAPLVRRWQRSVQARKGTSSDSEAGPSQKYPNRADTYSHKTSASIGIQGLSGRYIPMDDMNSDQSTHLDTTPLSPTQQDRNFR	JGI (mycocosm.jgi.doe.gov)
Aspergillus caelatus CBS 763.97 v1.0	Sesquiterpene synthase	147588*	MLQRLWSLSTSAIKLPFQPVSFGAPRDLLIEKDRQSMPCLAKEAPPPSAFSASIHPLSESISTEVDNYFLQNWPFRTEKERAKFRAAGFSRVTCLYFPMAMDDRIGFACRMLTILFLIDDLLEEMSLDEGSTYNEKLMSISRGDVPPDQNIPAEWIMYDLWEDMRACDHVLANELLEPVFTFMRAQTDKTRLTIHQFGEYLDYREKDVGQAFCSNEQDFLPDNKPQANCMCSLLSGLQRYTMKLYLTQEDLHMAAPVERNCAKHIAILNDIYSWRKELLASKVLHHEGAAICSSVQVLSEVTALNYAATQRVLWTMCREWESVHKQLVADMAEIGSRDFLDYIRGLEFQMSGNERWSESTSRYHF	JGI (mycocosm.jgi.doe.gov)
Aspergillus caelatus CBS 763.97 v1.0	Short chain dehydrogenase		MAAIQLSDADIPSCAGKVVVITGGSSGIGWATGEIFASHGARVFLLDIRAPQEDLPPNSQYIECDITRWADILAAFEVVGDIDILVANAGVSEEVNYFEDTFDSEGKLVEPGYGVIEVNLRGTINVIKVGLSIMRRRKTAGSIVITSSATAYSPEYTLPLIGLMRALRATLPLDNITINTVAPAATLTGLIPPELAKPIIAMGLPTSSADFVGLAIAYSAVALETRQVELYGKDPDTACKSRWNGRTILTLGDRYTELEQTISDLRLKWFGVENATLTRLQQKATDFR	JGI (mycocosm.jgi.doe.gov)
Aspergillus caelatus CBS 763.97 v1.0	CytochromeP450	132601	MTLIYLSLLVLCLWIISRVLVIIYRLAWHPLARFPGPKFAAATSAYEFYFDAIKGGQYTFEIGHMHRKYGPIVRISPNELHINDPGFIEELYPGPGKPRDKYAYATGQFGIPDSVFGAVSHDTHRMRRGALSPFFSKAAVTKVEPIIYSAVDKLISRIEEVVESSGFVDLTMAFSCMTTDIVTQYAFAESSRFLENPTFTPNFHEAILAGTRMGCWARHFPILFPVLRSIPIDILSKISPETGLFLRWQESMKKKVFEIWQEQSALPIKHNNITQSGSTIFHNLFHAKIPDTEKHPSRMWQEGQIVIGAGTETTAWTLAATTFFILDNPNILSNLRKELATYMPNSYEKPSCRELEALPYLIIYNAVIQEGLRLSYGVATRLQRINSKSPMIFRQKQTD…	JGI (mycocosm.jgi.doe.gov)
Aspergillus caelatus CBS 763.97 v1.0	CytochromeP450	147591*	MVDRVVWLSLAVALIALYWANLVIYNIFFHPLSSFPGPFWARASFVRVHISRTAFNISPLTYGFPDVANMAYLHWPYIVRISPNELSFASVESWKAIYQPKSAPLVKSEFYEIYGSGFNSLCIGSERNPQTHNRMRKSLAAAFSTKALLEQEDIIQGCVNDFIEGIQSQTNKSVDAVNMTKWFEMLAFDILGEMAFGESFHCIENSKEHSNFDRCPLIDILFQLTEHLYFITILDNLRRYPLIAAIGKNILPHLTVSVRNKHTNYSRRKVADRLQSPSSRADFMSRLIAKVEDEEMDMEELTAHASTLVIAGGETVATFLAAVTYHLLSTPHVYQKLRDEIRGRYNHLSEITSTTALQLPYLQAVISEGLRIYPPGSQGFPRNTPPQGIVVNGIYVPGN…	JGI (mycocosm.jgi.doe.gov)
Aspergillus caelatus CBS 763.97 v1.0	CytochromeP450	132604	MDLFTRGYLLGGVVVCMFWWIVAHSRHKQRYIRNVPIVGGKANVQRNRQEFAKNSLQTLRAGYEENNGELFYVPTLIGERLIIPGRYLEELKSADMTVVDFQATFLEMFQGAYTTLGTHSRLLPQVVRAQLNQYLPDVLPEIQGEIRDCIAELFPPCEADWTEVNVTELMAVVVARVSSRMFGGPKLSRNRDWIEASLRFAHDGFNAAQKLKMWPHTFRFIGQHFISEVRSIKNTYKIAERAIIPLLDEREVEKNKKTHDLLTWMYDQAQGAEKDKKFIAGTLLKVSFAAYHTSAAAPTQLLFDIAAMPELIAPLLDEYKSALRDNNHNISIKGFAQMVKMDSIMKESQRFNPLLLLTFERIIKRDFTLSDGVVIPANTWIGCAAQAIGMDAKLYPNPH…	JGI (mycocosm.jgi.doe.gov)
Aspergillus caelatus CBS 763.97 v1.0	MFS transporter	160439	MSTKTRSSQTGETAVSSGTSTPATLEKSNKDVSPSHETPVVGDREKEERGSGVDDAPTDKPSTGGFTFLMTVTALAMSMFLVSLDMTIVATAIPKITDEFGGIEDEAWYGSAFFITLGSFQAAWGKAYKYFPLKISFLLSILLFEIGSLICGVAPNSIALCIGRAITGVGGAGISSGAFTIIALSAPPKQRPAYIGILGASYGVAAAIGPLVGGAFTTNITWRWCFYINLPIGGLAGGIILFFYRPPPPLPFLDTPLTEKLLQMDLPGTLILVSALVCYVLALQWGGVSLSWGDSKVVGTLVGFGVLLVVYAIVQRAQKERAAMIGRLFRRNVVIMMIYIDLLAGTFFLLVYYLPIYFQVVSGVSAAQSGIRNLPLILAQSASTVISGVTLSKFGYPQP…	JGI (mycocosm.jgi.doe.gov)
Aspergillus pseudocaelatus CBS 117616 v1.0	Esterase	290130	MAGLWLGLGLTASKSVAVALWSAITAPFRGQTGGATAYKHVAITFARSFFGTASIEQIQYILPPKSAQNAYEALMNAQQSTPNIVQLHDGTKAFWMGNSNADKLIIYFPGGAYCIPALPGHFDLVNALTTDLNKSNQDIGVLFLAYDLVPHAQWPQQLAQGVALVQYAIEVLGKRPSNIILQGDSSGAHLALAVLSYLTEGHLHDSIPTLSLSENLRGALLLSPWIYFGTDHESFRTNADKDAISAKSLGKWAEALFSDSKRDRYTHPTDAPTGWWRLLPVERIFIGVGGDEVLLDSIISLAHKIKAEHPDVLISRVPREFHAEPITDFGLGLSPGVQFQAMAAWLNQTFSR	JGI (mycocosm.jgi.doe.gov)
Aspergillus pseudocaelatus CBS 117616 v1.0	Integral membrane ptorein	91998	MGAKENKGPGMTAASIVLTVIAVVIFLVRAYSQRLVNGGFSLDEIFLSVGLILTIGLCIETCLCFYWGAGRHMEDILLTDSNPLINLRKYWIAGYASVVTWAVAMFAIKLSLLSLYKRIFLVQNTVRRWFRVFVYAVMLYVICSSIAIIFSYIFICTPISHWWTQANAAAGKPVPKGDCPNLVPRGLACTALNIVSDLLTFSLGISGLWTLQMDRQRKFMVGGILAMGSACCIVSIVRLPMLLNATFSNDPTWSNANSLLIGVLEGATGVISASLPGLAPLVRRWQRSVQARKGTSSDSEAGPSQKYPNRADTYSHKTSASIGIQGLSGRYIPMDDMNSDQSTHLDTTPLSPTQQDRNFR	JGI (mycocosm.jgi.doe.gov)
Aspergillus pseudocaelatus CBS 117616 v1.0	Sesquiterpene synthase	290130*	MLQRLWSLSTSAIKLPFQPVSFGAPRDLLIEKDRQSMPCLAKEAPPPSAFSASIHPLSESISTEVDNYFLQNWPFRTEKERAKFRAAGFSRVTCLYFPMAMDDRIGFACRMLTILFLIDDLLEEMSLDEGSTYNEKLMSISRGDVPPDQNIPAEWIMYDLWEDMRACDHVLANELLEPVFTFMRAQTDKTRLTIHQFGEYLDYREKDVGQAFCSNEQDFLPDNKPQANCMCSLLSGLQRYTMKLYLTQEDLHMAAPVERNCAKHIAILNDIYSWRKELLASKVLHHEGAAICSSVQVLSEVTALNYAATQRVLWTMCREWESVHKQLVADMAEIGSRDFLDYIRGLEFQMSGNERWSESTSRYHF	JGI (mycocosm.jgi.doe.gov)
Aspergillus pseudocaelatus CBS 117616 v1.0	Short chain dehydrogenase		MAAIQLSDADIPSCAGKVVVITGGSSGIGWATGEIFASHGARVFLLDIRAPQEDLPPNSQYIECDITRWADILAAFEVVGDIDILVANAGVSEEVNYFEDTFDSEGKLVEPGYGVIEVNLRGTINVIKVGLSIMRRRKTAGSIVITSSATAYSPEYTLPLIGLMRALRATLPLDNITINTVAPAATLTGLIPPELAKPIIAMGLPTSSADFVGLAIAYSAVALETRQVELYGKDPDTACKSRWNGRTILTLGDRYTELEQTISDLRLKWFGVENATLTRLQQKATDFR	JGI (mycocosm.jgi.doe.gov)
Aspergillus pseudocaelatus CBS 117616 v1.0	CytochromeP450	305986	MTLIYLSLLVLCLWIISRVLVIIYRLAWHPLARFPGPKFAAATSAYEFYFDAIKGGQYTFEIGHMHRKYGPIVRISPNELHINDPGFIEELYPGPGKSRDKYAYATGQFGIPDSVFGAVSHDTHRMRRGALSPFFSKAAVTKVEPIIYSAVDKLISRIEEVVESSGFVDLTMAFSCMTTDIVTQYAFAESSRFLENPKFTPNFHEAILAGTRMGCWARHFPILFPVLRSIPIDILSKISPETGLFLRWQESMKKKVFEIWQEQSALPIKHNNITQSGSTIFHNLFHAKIPDSEKHPSRMWQEGQIVIGAGTETTAWTLAATTFFILDNPNILSNLRKELATYMPNSYEKPSCRELEALPYLIIYNAVIQEGLRLSYGVATRLQRINSKSPMIFRQKQTD…	JGI (mycocosm.jgi.doe.gov)
Aspergillus pseudocaelatus CBS 117616 v1.0	CytochromeP450	278998*	MVDRVVWLSLAVALIALYWANLVIYNIFFHPLSSFPGPFWARASFVRVHISKTAFNISPLTYGFPDHKLHGGRSLVHLFILTSLNPGHRIGDIVRISPNELSFASVESWKAIYQPKSAPLVKSEFYEIYGSGFNSLCIGSERNPQTHNRMRKSLAAAFSTKALLEQEDIIQGCVNDFIEGIQSQTNKSVDAVNMTKWFEMLAFDILGEMAFGESFHCIENSKEHSNFDRCPLIDILFQLTEHLYFITILDNLRRYPLIAAIGKNILPHLTVSVRNKHTNYSRRKVADRLQSPSSRADFMSHLIAKVEDEEMDMEELTAHASTLVIAGGETVATFLAAVTYHLLSTPHVYQKLRDGIRGRYNHLSEITSTTALQLPYLQAVISEGLRIYPPGSQGFPRNT…	JGI (mycocosm.jgi.doe.gov)
Aspergillus pseudocaelatus CBS 117616 v1.0	CytochromeP450	278999	MDLFTREYLLGGVVVCMFWWIVAHSRHKQRYIRNVPIVGGKANVQRNRQEFATNSLQTLRAGYEENNGELFYVPTLIGERLIIPGRYLEELKSADMTVVDFQATFLEMFQGAYTTLGTHSRLLPQVVRAQLNQYLPDVLPEIQGEIRDCITELFPPCEADWTEVNVTELMAVVVARVSSRMFGGPKLSRNRDWIEASLRFAHDGFNAAQKLKMWPHTFRFIGQHFIPEVRSIKNTYKIAERAIIPLLDEREVEKNKKTHDLLTWMYDQAQGAEKDKKFIAGTLLKVSFAAYHTSAAAPTQLLFDIAAMPELIAPLLDEYKSALRDNNHNISIKGFAQMVKMDSIMKESQRFNPLLLLTFERIIKRDFTLSDGVVIPANTWIGCAAQAIGMDAKLYPNPH…	JGI (mycocosm.jgi.doe.gov)
Aspergillus pseudocaelatus CBS 117616 v1.0	MFS transporter	290122	MSTKTRSSQTGETAVSSGTSTHATLEKSNKDVSPSHETPVMGDREKEERGSGVDDAPTDKPSTGGFTFLMTVTALAMSMFLVSLDMTIVATAIPKITDEFGGIEDEAWYGSAFFITLGSFQAAWGKAYKYFPLKISFLLSILLFEIGSLICGVAPNSIALCIGRAITGVGGAGISSGAFTIIALSAPPKQRPAYIGILGASYGVAAAIGPLVGGAFTTNITWRWCFYINLPIGGLAGGIILFFYRPPPPLPFLDTPLTEKLLQMDLPGTLILVSALVCYVLALQWGGVSLSWGDSKIVGTLVGFGVLLVVYAIVQRAQKERAAMIGRLFRRNVVIMMIYIDLLAGTFFLLVYYLPIYFQVVSGVSAAQSGIRNLPLILAQSASTVISGVTLSKFGYPQP…	JGI (mycocosm.jgi.doe.gov)
Aspergillus nakazawae v1.0	Esterase	234342	MDQIRIGATVGKAVAAGVWGGLATQFRAPEGGEVTAFKHVAITFARTLFEGLTIQQTQAILPPQSARQSYEAHVRQHDRLPEVITLADGTVAVWLGNRHAEKTILYFPGGGYCIPALSGHFSLLEAIAEHLKNDGQEIGVLVLLYDLAPAAPYPRQLQQAVEVLRYAVKSLDKRPSNLVIQGDSSGAHLVLSLLSHLAHPHPSVPALQLGENIAGALLLSPWIDFRTDSESFRRNKHKDVLSPKPLMQWSQAFIDGADPDPYIHPTLAEPGWWRQLPVEKVFIAAGENEVLLDSIVEMAQRIMEEHPDVTLSQVPGEFHVEPITDFDWKYPPGEQFQAMVRWLGETITQN	JGI (mycocosm.jgi.doe.gov)
Aspergillus nakazawae v1.0	Integral membrane ptorein	234343	MENKGPGMIAASIVLTTVAFLLFCLRTYAQHLTSSQIHLDEIFLAIGLILTIGLCIETCLCFYWGAGRHLADILATDPDPLVNQRKYWISGYASVVNWAVAVFVIKLSLSMYTRIFNTKSTPNRWFRYAVYGVIAYVISSSIAIIFSYIFICTPISFWWEQVNAVVGKPVPPGSCPNMVPRGVACAALNVVSDWLILSLGALGLWDLQMNRKRKLVVFAILGLGSTCCIVSIIRLPILLSSSMSNDPTWSNSNPLLFGMMEASVGVISACLPGIAPLVKHWHHMATTQGSGVFSSGRAGSQKRPIHQAHEYMCMEDYRSPSSHSHRDTSPLTPARKTQPAASRR	JGI (mycocosm.jgi.doe.gov)
Aspergillus nakazawae v1.0	Sesquiterpene synthase	234344	MLATIWTALSKASATPKSAELSPIERDRQLMPVLTQERPPASLFTPDIHLNVNAVTAEVDAYFLQWWPFRNQAERAKFRAAGFSRVTCLYFPGALHDRISFACRLLTLLFLIDDLLEETSLEEGSAYNERLIAISRGDLSPDRTVPVQAITHDLWEDMRDCDKVLADDLLEPVFTFMRAQTDKSRLGMCELGKYLDYRERDVGQGLLSALLRFTMELHLTDAELRRAAPVERNCAKHIAIVNDIYSWSKEQLAAQTLHQEGAALCSAVQVLSNEATLGPTAAQRVLWTMCREWELVHRQLVQEASAGSSHSLQMYLRGLEDQMSGNERWSESTPRYHR	JGI (mycocosm.jgi.doe.gov)
Aspergillus nakazawae v1.0	Short chain dehydrogenase	234345	MSSLTITDADIPDCSGKTVVITGGSSGIGWAAAGIFESHGARVYILDRNPPQEELAVKRNISYCACDITQWSSVLAAFRSTGRIDILVANAGVSEEADYFHDSFDELGELVEPRYGVLDVNLRGTLNVIKIALSMMRRSQTAGSIVITSSATAYSPEYSLPVYSASKLALIGLMRALRASLPLDGITINAVAPAATITGLLPANLAAPIIAAGLPTSSPEFVGLAIAYAASAQQTRAVELYGKDPKSAVDDLSPGRWNGRTILTLGDCYTELEQAISDLRPQWFGEENARLTRMQQVATDFRPVHEKV	JGI (mycocosm.jgi.doe.gov)
Aspergillus nakazawae v1.0	CytochromeP450	224099	MAWFIVPVALLLLPAVIAVYRLVLHPLAHVPGPKLAAITNAYEFYFDVVRGGQYTFEIQRLHQIYGPIIRISPNELHVNEAAFIDELYAGPGRIRDKYDHATGQFGIPDSVFGAIHHNLHRMRRAALNPFFSKASVTKLEPVIYAAVDKLCRRLARELAQSGSTVDLTMVFSCMTTDIVTKYAFAESSRFLESPTWQPNFHQAILSGTRMGALARHVPLLFPVLRALPVRLMSKLSPDTGVFLQWQEDMKRKVSEIWQEQSQQTDKPQTHPHATIFHELFHADLPESEKHPDRMWQEGQIVIGAGTETTAWTLTATIFFILNDTNVLSALRSELDLAIVNPDDPISCRALESLPYLISLRLSHGVATRLQRINPTSPMLMRSRRASSTEPNGMSEIEVE…	JGI (mycocosm.jgi.doe.gov)
Aspergillus sesamicola CBS 137324 v1.0	Esterase	344839*	MEQIRIGATVGKAVAAGVWGGLATQFRAQEDGEVTGFKHVAITFARTLFEGLTIQQTQAILPPQSARQSYEAHVRQHDRLPEVITLADGTVAVWLGNRHAERTILYFPGGGYCIPALSGHFSLLEAIAEHLKNDEQEIGVLLYYLAPAAPYPRQLQQAVEVLRYAVQSLDKRPSNLVIQGDSSGAHLVLSLLSHLAHPHPSVPALQLGENIAGALLLSPWIDFRSDSESFRRNKHKDVLSPKPLMQWSQAFIDGADPDPYIHPTFAEPGWWRQLPVEKIFIAAGENEVLLDSIVEMAQRIMEEHPDVTLSRVPGESHVEPITDFDWNYPPGEQFQAMVRWLGETITQN	JGI (mycocosm.jgi.doe.gov)
Aspergillus sesamicola CBS 137324 v1.0	Integral membrane ptorein	301945	MENNGPGMIAASIVLTTVAFLLFCLRTYAQHLTSSQIHLDEIFLATGLILTIGLCIGTCLCFYWGAGRHLADILATDPDPLVNQRKYWISGYASVVNWAVAVFVIKLSLLSMYTRIFNTKSTPNRWFRCAVYGVIAYVNSSSIAIIFSYIFICTPISFWWEQVNAVVGKPVPPGGCPNMIPRGVACAALNVVSDWLILSLGALGLWDLQMNRKRKLVVFGILGLGSTCCIVSIIRLPMLLSTSMSNDPTWSNSNPLLFGMMEASVGVISACLPGIAPLVKHWHHMATTQGSGVFSSGRAGSQKRPIHQAHEYMCMEDYRSPSSHSHRDTSPLTPARKAQPAASRR	JGI (mycocosm.jgi.doe.gov)
Aspergillus sesamicola CBS 137324 v1.0	Sesquiterpene synthase	301946	MLATIWAALSKASATPKSAEFSPIERDRQLMPVLTQERPPASLFTPDIHLNVNAVSAEVDAYFLQRWPFRNQAERAKFRAAGFSRVTCLYFPGALHDRISFACRLLTLLFLIDDLLEETSLEEGSAYNERLIAISRGDLSPDRTVPVQAITHDLWEDMRDCDKVLADDLLEPVFTFMRAQTDKSRLGMCELGKYLDYRERDVGQGLLSALLRFTMELHLTDAELRRAAPVERNCAKHIAIVNDIYSWSKEQLAAQTLHQEGAALCSAVQVLSNEATLGPTAAQRVLWTMCREWELVHRQLVQEASAGSSHSLQMYLRGLE	JGI (mycocosm.jgi.doe.gov)
Aspergillus sesamicola CBS 137324 v1.0	Short chain dehydrogenase	344844	MSTLTITDADIPDCSGKTFVITGGSSGIGWAAAGIFESHGARVYILDRNPPQEELAVKRNISYCACDITQWSSVLAAFRSTGRIDILVANAGVSEEAAYFHDSFDELGELIEPRYGVLDVNLRGTLNVIKIALSMMRRSQTAGSIVITSSATAYSPEYSLPVYSASKLALIGLMRALRASLPLDGITINAVAPAATITGLLPPNLAAPIIAAGLPTSSPEFVGLAIAYAASAQQTRAVELYGKDPKSAVDDLSPGRWNGRTILTLGDCYTELEQAISDLRPQWFGEENARLTRMQQVATDFRPVHEKV	JGI (mycocosm.jgi.doe.gov)
Aspergillus sesamicola CBS 137324 v1.0	CytochromeP450	344846	MAWFIVPVALLLLPAVIAVYRLVLHPLAHVPGPKLAAITNAYEIQRLHQIYGPIVRISPNELHVNEAAFIDELYAGPGKIRDKYDHATGQFGIPDSVFGAIHHNLHRMRRAALNPFFSKASVTKLEPVIYAAVDKLCRRLAHELAQSGSTVNLTMVFSCMTTDIVTKYAFAESSRFLDSPTWHPNFHQAILSGTRMGALARHVPLLFPVLRALPVRPMSKLSPDTGVFLQWQEDMKRKVSEIWQEQSQQTDKPQTQPHATIFHELFHADLLESEKHPDRMWQEGQIVIGAGTETTAWTLTATIFFILNDTNVLSALRSELDLAIVNPDDPISCRALESLSYLISLRLSHGVATRLQRINPTSPMLMRSRRASSTEPNGMSEIEVESPAGTPVGMTAMLV…	JGI (mycocosm.jgi.doe.gov)
Aspergillus neoauricomus CBS112787 v1.0	Esterase	169847	MEQIRIGATVGKAVAAGVWGGLATQFRVPEDGEVTGFKHVAITFARTLFEGLTIQQTQAILPPQSARQSYEAHVRQHDRLPEVITLADGTVAVWLGNRHAERTILYFPGGGYCIPALSGHFSLLEAIAEHLKNDGQEIGVLVLLYDLAPAAPYPRQLQQAVEVLRYAVQSLDKRPSNLVIQGDSSGAHLVLSLLSHLAHPHPSVPALQLGENIAGALLLSPWIDFRTDSESFRRNKHKDVLSPKPLMQWSQAFIDGADPDPYIHPTFAEPGWWRQLPVEKIFIAAGENEVLLDSIVEMAQRIMEEHPDVTLSRVPGEFHVEPITDFDWKYPPGEQFQAMVRWLGETITQN	JGI (mycocosm.jgi.doe.gov)
Aspergillus neoauricomus CBS112787 v1.0	Integral membrane ptorein	141434	MENKGPGMIAASIVLTTVAFLLFCLRTYAQHLTSSQIHLDEIFLAIGLILTIGLCIETCLCFYWGAGRHLADILATDPDPLVNQRKYWISGYVSVVNWAVAVFVIKLSLLSMYTRIFNTKSTPNRWFRYAVYGVIAYVISSSIAIIFSYIFICTPISFWWEQVNAVVGKPVPPGSCPNMIPRGVACAALNVVSDWLILSLGALGLWDLQMNRKRKLVVFGILGLGSTCCIVSIIRLPMLLSSSMSNDPTWSNSNPLLFGMMEASVGVISACLPGIAPLVKHWHHMATTQGSGVFSSGRAGSQKRPIHQAHEYMCMEDYRSPSSHSHRDTSPLTPARKTQPAASRR	JGI (mycocosm.jgi.doe.gov)
Aspergillus neoauricomus CBS112787 v1.0	Sesquiterpene synthase	141433	MLATIWTALSKASATPKSAELSPIERDRQLMPVLTQERPPASLFTPDIHLNVNAVSAEVDAYFLQRWPFRNQAERAKFRAAGFSRVTCLYFPGALHGRISFACRLLTLLFLIDDLLEETSLEEGSAYNERLIAISRGDLSPDRTVPVQAITHDLWEDMRDCDKVLADDLLEPVFTFMRAQTDKSRLGMCELGKYLDYRERDVGQGLLSALLRFTMELHLTDAELRRAAPVERNCAKHIAIVNDIYSWSKEQLAAQTLHQEGAALCSAVQVLSNEATLGPTAAQRVLWTMCREWELVHRQLVQEASAGSSHNLQMYLRGLEDQMSGNERWSESTPRYHR	JGI (mycocosm.jgi.doe.gov)
Aspergillus neoauricomus CBS112787 v1.0	Short chain dehydrogenase	141432	MSSLTITDADIPDCSGKTVVITGGSSGIGWAAAGIFESHGARVYILDRNPPQEELAVKRNISYCACDITQWSSVLAAFRSIGRIDILVANAGVSEEADYFHDSFDELGELVEPRYGVLDVNLRGTLNVIKIALSMMRRSQTAGSIVITSSATAYSPEYSLPVYSASKLALIGLMRALRASLPLDGITINAVAPAATITGLLPANLAAPIIAAGLPTSSPEFVALAIAYAASAQQTRAVELYGKDPKSAVDDLSPGRWNGRTILTLGDCYTELEQAISDLRPQWFGEENARLTRMQQVATDFRPVHEKV	JGI (mycocosm.jgi.doe.gov)
Aspergillus neoauricomus CBS112787 v1.0	CytochromeP450	141431	MKMAWFIVPVALLLLPAVIAVYRLVLHPLAHVPGPKLAAITNAYELYFDVVRGGQYTFEIQRLHQIYGPIVRISPNELHVNEAAFIDELYAGPGKIRDKYDHATGQFGIPDSVFGAIHHNLHRMRRAALNPFFSKASVTKLEPVIYAAVDKLCWRLARELAQSGSTVDLTMVFSCMTTDIVTKYAFAESSRFLDSPTWQPNFHQAILSGTRMGALARHVPLLFPVLRALPVRLMSKLSPDTGVFLQWQEDMKRKVSEIWQEQSQQTDKPQTQPHATIFHELFHADLPESEKHPDRMWQEGQIVIGAGTETTAWTLTATIFFILNDTNVLSALRSELDLAIRLILSGILHNAVIYEGLRLSHGVATRLQRINPTSPMLMRSRRASSTEPNGMSEIEVEIP…	JGI (mycocosm.jgi.doe.gov)
Aspergillus ostianus v1.0	Esterase	185058	MDQIRIGATVGKAVAIGVWGGLATQFRAPEDREVTAFKQAAITFARTLFEGLTIQQTQASLPPQSARQSYEAHVRQHDRLPEVITLADGTVAVWLGNRHAEKTILYFPGGGYCIPALSGHFSLLEAIAEHLKNDGQEIGVLVLLYDLAPAAPYPRQLQQAVEVLRYAVQSLDKRPSNIVIQGDSSGAHLVLSLLSHLAHPHPSVSALQLGESIAGALLLSPWIDFRTDSESFRRNKHKDVLSSKPLIQWSQAFIDGAGPDPYIHPTLAEPGWWRQLPVEKIFIAAGENEVLLDSIVEMAQRIMEEHPDVTLSRVPGEFHVEPITDFDWKYPPGEQFQAMVRWLGETIAQN	JGI (mycocosm.jgi.doe.gov)
Aspergillus ostianus v1.0	Integral membrane ptorein	185057	MENKGPGMIAASIVLTTVAFLLFCLRTYAQHLTSSQIHLDEVFLAIGLILTIGLCIETCLCFYWGAGRHLADILATDPDPLVNQRKYWITGYASVVNWAVAVFVIKLSLLSMYTRIFNTKSTPNRWFRYAVYGVVAYVISSSIAIIFSYIFICTPISFWWDQANAVVGKPVPPGSCPNMIPRGIACAALNVVSDWLILYLGGLGLWDLQMNRKRKLVVFGILGLGSTCCIVSIIRLPMLLSSSMSNDPTWSNSNPLLFGMMEASVGVISACLPGIAPLVKHWHHMATTQGSGVFSSGLAGSQKRPIHQAHEYMCMEDYRPPSSHSHRDTSPLTPARKAQPAASRR	JGI (mycocosm.jgi.doe.gov)
Aspergillus ostianus v1.0	Sesquiterpene synthase	185056	MLATIWTALSKASVTPKSADLSPIDRDRQLMPVLTQGRPPASLFTPDIHLNVSAVSAEVDAYFLQRWPFRNQAERAKFRAAGFSRVTCLYFPGALHDRISFACRLLTLLFLIDDLLEESSLEEGSAYNERLIAISRGDLSPDRTVPVQAITHDLWEDMRACDKVLADDLLEPVFTFMRAQTDKSRLGMCELGTYLDYRERDVGQGLLSALLRFTMELHLTDAELRRAAPVERNCAKHIAIVNDIYSWSKEQLAAQTLHQEGAALCSAVQVLSNEATLGPTAAQRVLWTMCREWELVHRQLVQEASAGSSHSLQTYLRGLEDQMSGNERWSESTPRYHR	JGI (mycocosm.jgi.doe.gov)
Aspergillus ostianus v1.0	Short chain dehydrogenase	185055	MASLTITDADIPDCSGKTVVITGGSSGIGWAAAGIFESHGAHVYILDRNPPQAELAVKRNISYCACDITQWSSVLAAYRSISRVDILVANAGVSEEADYFHDSFDELGELVEPRYGALDVNLRGTLNVIKVALSMMRRSQTAGSIVITSSATAYSPEYSLPVYSASKLALIGLMRALRASLPLDGITINAVAPAATITGLLPADLAAPIIAAGLPTSSPEFVGLAIAYAASAQQTRAVELYGKDPKSAVDGLSPGRWNGRTILTLGDCYTELEQAISDLRPQWFGEENARLTRMQQVATDFRPVHEKV	JGI (mycocosm.jgi.doe.gov)
Aspergillus ostianus v1.0	CytochromeP450	185054	MQAGLGDGPKWSGPSIRLSARAITWPRVDGRAARPGLTCMAMAWFIVPVALLLLLVAIVVYRLALHPLAHVPGPKLAAITNAYEFYFDVVRGGQYTFEIQRLHQIYGPIIRISPNELHVNEAAFIDELYAGPGKIRDKYDHATGQFGIPDSVFGAIHHNLHRMRRAALNPFFSKASVTKLEPVIYAAVDKLCWRLARELAQSGSPVDLTMVFSCMTTDIVTKYAFAGSSRFLDSPTWQPNFHQAILSGTRMGVLARHFPLLFPVLRALPVRLMSKLSPDTGIFLQWQEDMKRKVSEIWQEQSQQTDKPQTQPHATIFHELFHADLPESEKHPDRMWQEGQIVIGAGTETTAWTLTATIFFILNDTNVLSALRSELDLAISLILSGILHNAVIYEGLRLS…	JGI (mycocosm.jgi.doe.gov)
Aspergillus petrakii CBS 105.57 v1.0	Esterase	285361	MDQIRIGATVGKAVAAGVWGGLATQFRASEDREVTAFKHVAITFARTLFEGLTIQQTQAILPPQSARQSYEAHVRQHDRLPEVITLADGTVAVWLGNRHAEKTILYFPGGGYCIPALSGHFSLLEAIKEHLKNDGQEVGVLVLLYDLAPAAPYPRQLQQAVEVLRYAVQSLDKRPSNLVIQGDSSGAHLVLSLLSHLAHPHPSVSALQLGESIAGALLLSPWIDFRTDSESFRCNKHKDVLSSKPLIQWSQAFIDGADPDPYIHPTLAEPGWWRQLPVEKIFIAAGENEVLLDSIVEMAQRIMEEHPDVTLSRVPGEFHVEPITDFDWKYPPGEQFQAMVRWLGETVTQN	JGI (mycocosm.jgi.doe.gov)
Aspergillus petrakii CBS 105.57 v1.0	Integral membrane ptorein	285360	MENKGPGMIAASIVLTTVAFLLFCLRTYAQHLTSSQIHLDEIFLAIGLILTIGLCIETCLCFYWGAGRHLADILATDPDPLVNQRKYWISGYVSVVNWAVAVFVIKLSLLSMYTRIFNTKSTPNRWFRYAVYGVIAYVITSSIAIIFSYIFICTPISFWWEQVNAVVGKPVPPGSCPNMIPRGVACAALNVVSDWLILSLGALGLWDLQMNRKRKLVVFGILGLGSTCCIVSIIRLPMLLSSSMSNDPTWSNSNPLLFGMMEASVGVISACLPGIAPLVKHWHHMATTQGSGVFSSGRAGSQKRPIHQAHEYMCMEDYRSPSSHSHHDTSPLTPARKTQPAVSRR	JGI (mycocosm.jgi.doe.gov)
Aspergillus petrakii CBS 105.57 v1.0	Sesquiterpene synthase	285359	MLATIWTALSKASATPKSADVSPIERDRQLMPVLTQGRPPASLFTPDIHLNVNAVSAEVDAYFLQRWPFRSQAERAKFRAAGFSRVTCLYFPGALHDRISFACRLLTLLFLIDDLLEETSLEEGSAYNERLIAISRGDLSPNRTVPVQAITHDLWGDMRACDKVLADDLLEPVFTFMRAQTDKSRLGMCELGKYLDYRERDVGQGLLSALLRFTMELHLTDAELRRAAPVERNCAKHIAIVNDIYSWSKEQLAAQTLHKEGAALCSAVQVLSNEATLRPAAAQRVLWTMCREWELVHRQLVQEASADSSHSLQTYLRGLEDQMSGNERWSESTPRYHR	JGI (mycocosm.jgi.doe.gov)
Aspergillus petrakii CBS 105.57 v1.0	Short chain dehydrogenase	285358	MASLTITDADIPDCSGKTVVITGGSSGIGWAAAGIFESHGAHVYILDRSPPQAELAVKRNISYCACDITQWSSVLAAFRSISRVDILVANAGVSEEADYFHDSFDELGELVEPRYGALDVNLRGTLNVIKVALSMMRRSQTADSIVITSSATAYSPEYSLPVYSASKLADFDLVDRPHACSTSLASGITINAVAPAATITGLLPADLAAPIIAAGLPTSSPEFVGLAIAYAASAQQTRAVELYGKDPKSAVDLSPGRWNGRTILTLGDCYTELEQAISDLRPQWFGEEIARLTRMQQVATDFRPVHEKV	JGI (mycocosm.jgi.doe.gov)
Aspergillus petrakii CBS 105.57 v1.0	CytochromeP450	296418	MTMAWFIVPVALLLLPVAIAVYRLVLHPLAHVPGPKLAAITNAYEFYFDVVRGGQYTFEIQRLHQIYGSIIRISPNELHVNEAAFIDELYAGPGKIRDKYDHATGQFGIPDSVFGAIHHNLHRMRRAALNPFFSKASVTKLEPVIYAAVDRLCWRLARELVQSRSTVDLTMVFSCMTTDIVTKYAFAESSRFLDSPTWQPNFHQAILSGTRMGDLARHFPLLFPVLRALPVRLMSKLSPDTGVFLQSQEDMKRKVSEIWQEQSQQTDKPQTQTHATIFHELFHADLPESEKHPDRMWQEGQIVIGAGTETTAWTLTATIFFVLNDTNVLSALRSELDLAISLILSGILHNAVIYEGLRLSHGVATRLQRINPTCPMLVRSRRASSTEPNGMSEIEVEIP…	JGI (mycocosm.jgi.doe.gov)
Aspergillus westerdijkiae CBS 112803 v1.0	Esterase	289693	MDQIRIGATVGKAVAAGVWGGLATQFRAPEDGEVTAFKHVAITFARTLFEGLTIQQTQAILPPQSARQSYEAHVRQHDRLPEVITLADGTVAVWLGNRHAEKTILYFPGGGYCIPALSGHFGLLEAIAEHLKNDGQEIGVLVLLYDLAPAAPYPRQLQQAVEVLRYAVQSLDKRPSNLVIQGDSSGAHLVLSLLSHLAYPHPSVPALHLDEKIAGALLLSPWIDFGTDSESFRRNKHKDVLSSKPLMQWSQAFIDGADPDPYIHPTLAEPGWWRQLTVGKIFIAAGENEVLLDSIVEMAQRIMEEHPDVTLSRVPGEFHVEPITDFDWKYPPGEQFRAMVRWLGETITQN	JGI (mycocosm.jgi.doe.gov)
Aspergillus westerdijkiae CBS 112803 v1.0	Integral membrane ptorein	265657	MENKGPGMIAASIVLTTVAFILFCLRTYAQHLTSSQIHLDEVFLALGLILTIGLCIETCLCFYWGAGRHLADILVTDPDPLVNQRKYWISGYASVVNWAVAVFVIKLSLLSMYTRIFNTKSTPNRWFRFAVYGVIAYVISSSIAVIFSYIFICTPISFWWEQVNALVGKPVPPGSCPNMIPRGVACAALNVVSDWLILSLGALGLWDLQMNRKRKLVVFGILGLGSTCCIVSIIRLPMLLSSSMSNDPTWSNSNPLLFGMMEASVGVISACLPGIAPLVKHWHHMATTQGSGVFSSERAGSQKRPIHQAHEYICMEDYRSPSSHSHRDTSPLTPARKTQPAASRR	JGI (mycocosm.jgi.doe.gov)
Aspergillus westerdijkiae CBS 112803 v1.0	Sesquiterpene synthase	265656	MLATIWTALSKASPTPKSAELSPIERDRQLMPALTQDRPPASLFTSDIHLNVNGVSAEVDAYFLQRWPFRNKAERAKFRAAGFSRVTCLYFPRALHDRIAFACRLLTLLFLIDDLLEETSLEEGSAYNERLIAISRGDLSPDRTVPVQAITHDLWEDMRACDKVLADDLLEPVFTFMRAQTDKSRLGMCELGKYLDYRERDVGQGLLSALLRFTMKLHLTDAELRRAAPVERNCAKHIAIVNDIYSWSKEQLAAQTLHQEGAALCSAVQVLSNEATLGPAAAQRVLWAMCREWELVHRQLVQEAGAGSSHSLQMYLRGLEDQMSGNERWSESTPRYHR	JGI (mycocosm.jgi.doe.gov)
Aspergillus westerdijkiae CBS 112803 v1.0	Short chain dehydrogenase	265655*	MASLTITDADIPDCSGKTVVITGGSSGIGWAAAGIFESHGARVYILDRNAPQEELAGKRTISYCACDITQWSSVLAAFRSIGRVDILVANAGVSEEADYFHDSFDELGELVEPRYGVLDVNLRGTLNVIKIALSMMRRSQTAGSIVITSSATAYSPEYSLPLIGLMRALRASLPLDGITINAVAPAATITGLLPANLAAPIIAAGLPTSSPEFVGLAIAYAASAQQTRAVELYGKDPRSAVDGLSPGRWNGRTILTLGDCYTELEQAISDLRPQWFGEENTRLTRMQQVATDFR	JGI (mycocosm.jgi.doe.gov)
Aspergillus westerdijkiae CBS 112803 v1.0	CytochromeP450	289683	MAWLIVSVALLLLPVVIAVYRLVLHPLAHVPGPKLAALTNAYEFYFDVVRGGQYTFEIQRLHQIYGPIIRISPNELHVNEAAFIDELYAGPGKIRDKYDHATGQFGVFGAIHHNLHRMRRAALNPFFSKASVTKLEPVIYAAVDKLCWRLARELSQSGSTVDLTMVFSCMTTDIVTQYAFAESSRFLDSPSWQPNFHQAILSGTRMGALARHVPLLFPVLRALPVRLMSKLSPDTGVFLQWQEDMKRKVSEIWQEQSQQTDKPQTQPHATIFHELFHADLPESEKHPDRMWQEGQIVIGAGTETTAWTLTATTFFILNDTHVLSALQSELDLAIVNPDDPISCRALESLPYLISLRLSHGVATRLQRIDPTSPMLMRSRRASSTEPNGMSEIEVEIPAG…	JGI (mycocosm.jgi.doe.gov)
Aspergillus amoeneus CBS 111.32 v1.0	Sesquiterpene synthase	227190	MPSAIDTDAISTQLLLNGVAKRHSGSAWKPLIHPRADETCRENDNHFLQHWPFSSEKTRETFVNAGFGRVTCLYFPLARDDRILYACKLLTILFLIDDILEDMSLEDGEAYNAHLMPLMRGDVLPNRDIPVEFLMYDLWEEMRAASPILADGILEPTFTFMRAQTDKARLSIKELGHYLVYRERDVGKALLSSLMRFSMDLELTPEEQAAMVPLERNCSKQISVVNDIWSWEKELRASQSGHKEGSVLCSGVKVLAEATNLDITATKRLLQAMVEEWNQVHDGLAAEQLAAGCRPAVKLYMKGLEYQMSGNELWSRTTLRYVEKEATASA	JGI (mycocosm.jgi.doe.gov)
Aspergillus amoeneus CBS 111.32 v1.0	Short chain dehydrogenase	227192	MTSLDLSADDIPRLEGRTAIITGGCSGIGWETAQLLATKGATVYVLDIHPPPTQEHQGSAEGERKEIHYRRCDVTSWPKLRAIFNEIPHVDIAVANAGVSEECDYFADTFDAQGHLEEPRYAVVDVNYRAVLNFVKLSLSAFRRAGKKNGGSLVLTTSATAYSPEHSLPVYSATKLALVGLVRALRASLPHQYGATINAVAPAATITNLLPGHLAAPIMAAGAPVSTARHVALAVAYSATASQGNSVESYGNDGPEQLGPGRWNGRVILTLGDKWTEIEEPLAERRAGWFGAWNTEKTSFQQKLTDMRFAG	JGI (mycocosm.jgi.doe.gov)
Aspergillus amoeneus CBS 111.32 v1.0	CytochromeP450	227194	MSASWVEQPNSLLDISKVVFVLTLVYVSTRILYNIYFHPLAAFPGPSLARASMAWRIYHSMGGRFHRAIDEQHRRYGPVFRVSPNELSFASVASWKDIYGHRATGKPPLVKSKFYEIYGAGFGSLCIGSERDPEKHTRMKKSLSPAFSLRSLGDQEVIVSQCVDRFVSRMGEPELNALGLNMTKWYEMVAFDILGELAFGESFHSIEDGKPHFWSSLIEDHLYFITVADNFRHFPVVALVAKLLSPFLDSIRKKHTGYTRNKVAQRIRSSSPRKDFMANLIGKVESNEMSREELTAHASTLVIAGGETVATFLAATTFYLLRDDSVYQKLKAEIRGQFTTYKEINCATAQNLPYLQAVISEGLRIYPPGSQGFPRTSPGASIDGIWIPAGTEVYTSAWT…	JGI (mycocosm.jgi.doe.gov)
Aspergillus dentatus CBS 114.63 v1.0	Sesquiterpene synthase	315840	MPSAIDTDAISTQLLLNGVGKSHSRSAWKPLIHPRADETCRENDDYFLQHWPFSSEKSRETFVNAGFGRVTCLYFPLARDDRILYACKLLTILFLIDDILEDMSLEDGEAYNAHLMPLMRGDVLPNLPRTYCDMRETGDIPVEFMMYDLWEEMRAASPILADGILEPTFTFMRAQTDKARLSIKELGHYLVYRERDVGKALLSALMRFTMDLELTPEEQAAMVPLERNCSKQISVVNDIWSWEKELRASQSGHKEGSVLCSGVKVLAEATNLDIAATKRLLQAMVEEWNRVHDRLTAEQLAAGCRPAVKLYMKGLEYQMSGNERWSRTTLRYVEKEATASA	JGI (mycocosm.jgi.doe.gov)
Aspergillus dentatus CBS 114.63 v1.0	Short chain dehydrogenase	315842	MTSLNLSVDDIPRLDGKTAIITGGCSGIGWESAQLLAAKGATVYVLDIHPPPTQEHQGSEEEERKAIHYRPCDVTSWPTLRAVFDEVPQVDIAVANAGVSEECDYFADTWDAEGKLEEPRYAVVEVNYRAVLNFVKLSLSAFRRAGNKNGSLVLTTSATAYSPEHSLPVYSATKLALVGLVRALRASLPHQYGATINAVAPAATITNLLPANLAAPIMAAGAPVSTAQHVALAVAYSATASQENSVESYGNDGPEQLGPGRWNGRVILTLGDKWTELEEPLAERRSGWFGAWNTEKTAFQQKLTDMRFGGLKEGE	JGI (mycocosm.jgi.doe.gov)
Aspergillus dentatus CBS 114.63 v1.0	CytochromeP450	315844	MSASWVDEPSSLLGIFKVVFVLKKKRHPNGSELQTLVYVSTRILYNIYFHPLAAFPGPLLARASMAWRIYHSMGGRFHRAIDEQHRRYGPVFRVSPNELSFASVASWKDIYGHRATGKPPLIKSKFYEIYGAGFGSLCIGSERDPEKHTRMKKSLSPAFSLRSLGDQEVIVSQCVDRFVSRMGEPELNAGGLNMTKWYEMVAFDILGELAFGESFHSIEDGKPHFWSSLIEDHLYFITVADNFRHFPVVALIAKLLSPFLDSIRKKHTGYTRNKVAQRIRSSSPRKDFMANLIGKVESNEMSREELTAHASTLVIAGGETVATFLAATTFYLLRDDAVYQKLKAEIRGQFNTYEEITCATAQNLPYLQAVISEGLRIYPPGSQGFPRISPGASIDGIWI…	JGI (mycocosm.jgi.doe.gov)
Aspergillus nidulans	Sesquiterpene synthase	8825	MPSAIDTDAISTQLLLNGVAKSHSRSAWKPLIHPRADETCRENDDYFLQHWPFSSEKSRETFVNAGFGRVTCLYFPLARDDRILYACKLLTILFLIDDILEDMSLEDGEAYNAHLMPLMRGDVLPNLPRTYCDMRETGDIPVEFMMYDLWEEMRAASPILADGILEPTFTFMRAQTDKARLSIKELGHYLVYRERDVGKALLSALMRFTMDLELTPEEQAAMVPLERNCSKQISVVNDIWSWEKELRASQSGHKEGSVLCSGVKVLAEATNLDIAATKRLLQAMVEEWNRVHDRLTAEQLAAGCRPAVKLYMKGLEYQMSGNERWSRTTLRYVEKEATASA	JGI (mycocosm.jgi.doe.gov)
Aspergillus nidulans	Short chain dehydrogenase	8823	MYICPFRDTTNHRFLGGCSGIGWESAQLLAAKGATVYVLDIHPPPTQEHQGSEEEERKAIHYRPCDVTSWPTLRAVFDEVPQVDIAVANAGVSEECDYFADTWDAEGKLEEPRYAVVEVNYRAVLNFVKLSLSAFRRAGNKNGSLVLTTSATAYSPEHSLPVYSATKLALVGLVRALRASLPHQYGATINAVAPAATITNLLPANLAAPIMAAGAPVSTAQHVALAVAYSATASQENSVESYGNDGPEQLGPGRWNGRVILTLGDKWTELEEPLAERRSGWFGAWNTEKTAFQQKLTDMRFGGLKEGE	JGI (mycocosm.jgi.doe.gov)
Aspergillus nidulans	CytochromeP450	8821	MSASWVDEPSSLLGIFEVVFVLKRHPNGSELQTLVYVSTRILYNIYFHPLAAFPGPLLARASMAWRIYHSMGGRFHRAIDEQHRRYGPVFRVSPNELSFASVASWKDIYGHRATGKPPLIKSKFYEIYGAGFGSLCIGSERDPEKHTRMKKSLSPAFSLRSLGDQEVIVSQCVDRFVSRMGEPELNAGGLNMTKWYEMVAFDILGELAFGESFHSIEDGKPHFWSSLIEDHLYFITVADNFRHFPVVALIAKLLSPFLDSIRKKHTGYTRNKVAQRIRSSSPRKDFMANLIGKVESNEMSREELTAHASTLVIAGGETVATFLAATTFYLLRDDAVYQKLKAEIRGQFNTYEEITCATAQNLPYLQAVISEGLRIYPPGSQGFPRISPGASIDGIWIPA…	JGI (mycocosm.jgi.doe.gov)
Aspergillus similis v1.0	Sesquiterpene synthase	210129	MPSAIDTDAISTQLLLNGVAKSHSRSAWKPLIHPRADETCRENDDYFLQHWPFSSEKSRETFVNAGFGRVTCLYFPLARDDRILYACKLLTILFLIDDILEDMSLEDGEAYNAHLMPLMRGDVRPNRDISVEFMMYDLWEEMRAASPILADGILEPTFTFMRAQTDKARLSIKELGHYLVYRERDVGKALLSALMRFTMDLELTPEEQAAMVPLERNCSKQISVVNDIWSWEKELRASQSGHKEGSVLCSGVKVLAEATNLDIAATKRLLQAMVEEWNRVHDRLTAEQLAAGCRPAVKLYMKGLEYQMSGNELWSRTTLRYVEKEATASA	JGI (mycocosm.jgi.doe.gov)
Aspergillus similis v1.0	Short chain dehydrogenase	175589	MTSLNLSVDDIPRLDGKTAIITGGCSGIGWESAQLLAAKGATVYVLDIHPPPTQEHQGSEEEERKAIHYRPCDVTSWPTLRAVFDEVPQVDIAVANAGVSEECDYFADTWDAEGKLEEPRYAVVEVNYRAVLNFVKLSLSAFRRAGNKNGSLVLTTSATAYSPEHTCRISTARPSTVAPAATITNLLPANLAAPIMAAGAPVSTAQHVALAVAYSATASQENSVESYGNDGPEQLGPGRWNGRVILTLGDKWTELEEPLAERRSGWFGAWNTEKTAFQQKLTDMRFGGLKEGE	JGI (mycocosm.jgi.doe.gov)
Aspergillus similis v1.0	CytochromeP450	210125	MSASWVDEPSSLLGIFKVVFVLKKKRHPNGSELQTLVYVSTRILYNIYFHPLAAFPGPLLARASMAWRIYHSMGGRFHRAIDEQHRRYGPVFRVSPNELSFASVASWKDIYGHRATGKPPLIKSKFYEIYGAGFGSLCIGSERDPEKHTRMKKSLSPAFSLRSLGDQEVIVSQCVDRFVSRMGEPELNAGGLNMTKWYEMVAFDILGELAFGESFHSIEDGKPHFWSSLIEDHLYFITVADNFRHFPVVALIAKLLSPFLDSIRKKHTGYTRNKVAQRIRSSSPRKDFMANLIGKVESNEMSREELTAHASTLVIAGGETVATFLAATTFYLLRDDAVYQKLKAEIRGQFNTYEEITCATAQNPPYLQAVISEGLRIYPPGSQGFPRISPGASIDGIWI…	JGI (mycocosm.jgi.doe.gov)
Aspergillus quadrilineatus (floriformis) CBS 937.73 v1.0	Sesquiterpene synthase	144829	MPSAIDTDAISTQLLLNGVAKSHSRSAWKPLIHPRADETCRENDDYFLQHWPFSSEKSRETFVNAGFGRVTCLYFPLARDDRILYACKLLTILFLIDDILEDMSLEDGEAYNAHLMPLMRGDVLPNLPRTYCDMRETGDIPVEFMMYDLWEEMRAASPILADGILEPTFTFMRAQTDKARLSIKELGHYLVYRERDVGKALLSALMRFTMDLELTPEEQAAMVPLERNCSKQISVVNDIWSWEKELRASQSGHKEGSVLCSGVKVLAEATNLDIAATKRLLQAMVEEWNRVHDRLTAEQLAAGCRPAVKLYMKGLEYQMSGNELWGRTTLRYVEKEATASA	JGI (mycocosm.jgi.doe.gov)
Aspergillus quadrilineatus (floriformis) CBS 937.73 v1.0	Short chain dehydrogenase	144831	MTSLNLSVDDIPRLDGKTAIITGGCSGIGWESAQLLAAKGATVYVLDIHPPPTQEHQGSEEEERKAIHYRPCDVTSWPTLRAVFDEVPQVDIAVANAGVSEECDYFADTWDAEGKLEEPRYAVVEVNYRAVLNFVKLSLSAFRRAGNKNGSLVLTTSATAYSPEHSLPVYSATKLALVGLVRALRASLPHQYGATINAVAPAATITNLLPANLAAPIMAAGAPVSTAQHVALAVAYSATASQENSVESYGNDGPEQLGPGRWNGRVILTLGDKWTELEEPLAERRSGWFGAWNTEKTAFQQKLTDMRFGGLKEGE	JGI (mycocosm.jgi.doe.gov)
Aspergillus quadrilineatus (floriformis) CBS 937.73 v1.0	CytochromeP450	145836	MSASWVDEPSSLLGIFKVVFVLKKKRHPNGSELQTLVYVSTRILYNIYFHPLAAFPGPLLARASMAWRIYHSMGGRFHRAIDEQHRRYGPVFRVSPNELSFASVATWKDIYGHRATGKPPLIKSKFYEIYGAGFGSLCIGSERDPEKHTRMKKSLSPAFSLRSLGDQEVIVSQCVDRFVSRMGEPELNAGGLNMTKWYEMVAFDILGELAFGESFHSIEDGKPHFWSSLIEDHLYFITVADNFRHFPVVALIAKLLSPFLDSIRKKHTGYTRNKVAQRIRSSSPRKDFMANLIGKVESNEMSREELTAHASTLVIAGGETVATFLAATTFYLLRDDAVYQKLKAEIRGQFNTYEEITCATAQNLPYLQAVISEGLRIYPPGSQGFPRISPGASIDGIWI…	JGI (mycocosm.jgi.doe.gov)
Aspergillus clavatus NRRL 1 from AspGD	Sesquiterpene synthase	3242	MPSAIDTGAISTQLLLNGAIKSHSGSAWKPLIHPRADETCRENDDYFLQHWPFSSEKRRETFVNAGFGRVTCLYFPLARDDRILSACKLLTILFLIYDILEDMSLEDGEAYNAHLMPLMRGDVLPNRDIPVEFMMYDLWEEMRAASPILADGILEPTFTFMRAQTDKARLSIKELGHYLVYRERDVGKALLSALMRFTMDLELTPEEQAAMVPLDRNCSKQISVVNDMWSWEKEVRASQSGHKEGSALCSGVKVLAEATNLDIAATKRLLQAMVEEWNQVHDRLTAEQLAMGCRPAVKLYMKGLEYQMSGNELWSRTTLRYVEKEAAASA	JGI (mycocosm.jgi.doe.gov)
Aspergillus clavatus NRRL 1 from AspGD	Short chain dehydrogenase	3244	MTSLNLSVDDIPRLEGKTAIITGIFYPNAFLFSCGCSGIGWESAQLLAAKGATVYVLDIHPPPTQEHQGNEEEENRESGIHYRACNVTSWPVLRAVFDEIPQVDIAIANAGVSEECDYFADTWDAEGNLEEPRYAVLEVNYRAVLNFVKLSLSALRRAGNKNGSLVLTTSATAYSPEHSLPVYSATKLALVGLVRALRSTLPHQYGTTINAVAPAATITSLLPANLAAPIMAAGAPVSTARHVALAVVYSATASQENCVESYGNDGPEQLGPGRWNGRVILTLGDKWTELEEPLAERRAGWFGAWNTEKTALQQKLTDMRFGGLKGGE	JGI (mycocosm.jgi.doe.gov)
Aspergillus clavatus NRRL 1 from AspGD	CytochromeP450	3246	MSASWGYEPTSWLDIFTVVFVLVTPTFFCLSSSKQERHANGTELQILVYVSTQSLYNIYFHPLAGFPGPLVARASLVCFLHSSMSPCSVFTRFRQAWRIYHSMGGRFHRAIDEQHRRYGPVFRVSPNELSFASVASWKDIYCHRATGQLPLIKSKFYDIYGAGFGSLCIGSERDPDKHTRMKKSLSPAFSLRSLGDQEAILSQCVDRFVSRMGEPELNAGGLNMTKWYEMVAFDILGELSFGESFHSIEDGKPHFWSSLVKDHLYFITVADNLRHFPVVALIAKLLSPFLNGIRKKHTGYTRDKAARRIGSSSARKDFMANLIGKLESNEMDREELTAHASTLVIAGGETVATFLAATTFYLLRNDAAYQNLKAEIRGQFNTYAEITSARAQALPYLQA…	JGI (mycocosm.jgi.doe.gov)
Lyophyllum atratum CBS 144462 v1.0	Sesquiterpene synthase	1784547	MPEPPSSFIAHHPSTPQFNPLLDPPDFISDFPARDHEAREAIIASVQEYFLQRWEWPSADRKSWHPKEDIEAWSTLVCPVAPRERMWLFVAYITFWFVYDDRIESMLPDELVYSIPRITKIVRGGCGVLEDMTAPELILQEIRSRIDEIAPGKRIFDATLHFMKAASAKKERLASLALGFDEYFNYRVRDVGGWLALEGVLWAKNITIPEPLQTEKIRILQEIIISHATLINDLYSYRKEVKANSQEVRHHDDILCNGLAVLVQCHEFTLSDAIEDIKKRIRTYEGRFIGVLDELRESHKSSPEASEIVERLAVALMDIMGGNAAWSAQCGRYNLL	JGI (mycocosm.jgi.doe.gov)
a Asterisks indicate that the sequence information was reanalyzed based on the sequence of A. oryzae and re-annotated as protein seqneces. 403455, 229813, 147588, and 290130 were registered as one amino acid sequece consisting of DPH1 and DPH2 homologous genes. DPH5 homologous sequences of Aspergillus species registered in JGI were reannotated based on the DIP_001958 sequence.

## Sheet: Table S3
Supplemental table S3. Primer sequences used in this study
Primer name	Primer sequence (5’-3’)	Purpose
Dpprx2LF3	ACCATGATTACGCCAGGAAGGTGGTCGTTACGAGT	Amplification of the upstream of DPH1 gene for pGW43_dpprx2ko
Dpprx2LR3	TAGGGAACTGCCAGGACTGTGCCTATGCCTGTGTG
Dpprx2UF3	AGCTGTTTCCTGGCAGGATGTAAAGAGGGCAGTCG	Amplification of the downstream of DPH1 gene for pGW43_dpprx2ko
Dpprx2UR3	GGCCAGTGAATTATCAAAGGCAATGCAATGCGAAG
pRM254 attL1_F	CCTGGCAGTTCCCTACTCTC	Amplification of gen cassettes for pGW43_dpprx2ko
pRM254 attL2_R	TGCCAGGAAACAGCTATGAC
pPM43GW_RB_F	TTGATAATTCACTGGCCGTC	Linearization of pPM43GW
pPM43GW_LB_R	TGGCGTAATCATGGTCATAG
DPKOD-F	ACTACCACCACCACGACAGC	Screening for DPH1 knocked-out mutants
DPKOD-R	AATTACACCCTTTGCGCCCT
DPKOU-F	ATTGAATCCTGTTGCCGGTC
DPKOU-R	ACGACATCGCCATCAACACG
pPTREXeGFP_F	ATTCTAGAAGTCCTGAATAGTAGTTTGTGG	Amplification of EGFP cassettes
pPTREXeGFP_R	CCATTGGTAACGAAATGTAAAAGCTAGG
AoDPH1_LB_F	CGAGCAGCTGAAGCTATCTCGGCGACACTCTCATTTGA	Amplification of AoDPH1 gene
AoDPH1_LB_R	CAGGACTTCTAGAATTGTGAGCCTTGACAGCTGGATATC
AoDPH1_RB_F	TTTCGTTACCAATGGCTCACACGCACCTCGTGCTGC
AoDPH1_RB_R	GGAGACCGGCAGATCATTTAAATGATACGTGATATGCTCGTCGATCG
AspDPH1_F	AACCTCAGCTATCAAGCTACCG	Detection of AoDPH1/AfDPH1 gene
AspDPH1_R	GTCACGAGCTGTTTATGTACCG
EGFP_F	TGACCCTGAAGTTCATCTGCAC	Detection of insertion sequence
EGFP_R	GATGTTGTGGCGGATCTTGAAG
DP1953_F	AGAAGGGCTGAAACGGTAGCTT	Detection of DIP_001953
DP1953_R	GAATCCTGGAGATGCTGACGAT
DPDPH1-F	AGCTGTAGATGTCGTTGACC	Detection of DPH1 gene
DPDPH1-R	GCCTTCTCACGCTGCTGTTTCT
DpACTrt_F1n	AGGACTCTTACGTCGGTGAC	qPCR detection of H. pulvinata actin gene
DpACTrt_R1n	TCCATGTCATCCCAGTTGGT
Dp1952rt_F1i	GACAGCCCTGGGTCTTATCC	qPCR detection of DIP_001952
Dp1952rt_R1i	CCGGTGGGCTTTACCCATTA
Dp1953rt_F1i	CTCGTGAACCAGCGCAAATA	qPCR detection of DIP_001953
Dp1953rt_R1i	GCGCACTTGATGAGGAACAT
Dp1954rt_F1i	TTTGAGTACCGCGAGAAGGA	qPCR detection of DPH1
Dp1954rt_R1i	TCGTTGACCACCGAGATGT
Dp1955rt_F1i	ATGACTACCCTTCGGCTGTC	qPCR detection of DPH2
Dp1955rt_R1i	CACGTCGAAGAGGAACACG
Dp1956rt_F1i	GGAGGGCCAGATCATCATAGG	qPCR detection of DPH3
Dp1956rt_R1i	TGTCGAGGATGTGGAAGACG
Dp1957rt_F1i	GATGAGCCTCGAGGAGCTG	qPCR detection of DPH4
Dp1957rt_R1i	GAGAGCAGGTGGTACGTCA
Dp1958rt_F1i	CAGGGAGAACATCCAGCAGA	qPCR detection of DPH5
Dp1958rt_R1i	GGGACGTAGAACAGACTTCCA
Dp1959rt_F1i	CGTTCTCGTCATCACTGTCG	qPCR detection of DPH6
Dp1959rt_R1i	TCGGTGATTCTAGGGATGGC
a An overhang sequence in each primer for overlap with sequences at the ends of the linearized plasmid, gen/gfp cassettes, or genes is underlined.
